# Supplementary material for: Disrupting Notch signalling by a small molecule inhibiting dihydroorotate dehydrogenase activity
Source: Sci Rep. 2026 Jun 6;16:17538. doi: 10.1038/s41598-026-55679-3 (PMC13242511; doi:10.1038/s41598-026-55679-3)
Supplement: Supplementary file 6 — Supplementary Information 6. [file 41598_2026_55679_MOESM6_ESM.xlsx]

## Sheet: __JChemStructureSheet
Hash	StructureStringLength	StructureStringFormat	StructureString
9837819447EB28CCE47CE58E42ABEAB5	1	mrv	JChemExcel3QoAAB+LCAAAAAAABACFVk1vozAQvfdXWJw3xmMTDFWSqtpeVmp3pe0e9la5QFukABXQfPz7HWNIgsNiRdHY4/c8DH7MeHV3KLZkl9VNXpVrDyjzSFYmVZqX72tvn5dptW8WwJfcu9usEsQivmzW3kfbft76/n6/p8lHVqhDVdKkKjyzfnto8hFmL2hVv/ucMfD/Pj0+d5xFXjatKpMMWU1+23TOxypRbfcw/wnhF6re5aVv4H5R78xuLxC9ALwwemhS75zSd1y7Ryp5y7cZeavqQrVkBxEFTPYbec/KrFZtlpLXI7pjyvU72Nysnh6q5KvIynazetJ75InaPrf1V4KOotpmyRduh4MfD2uvAG+zUm1V3Ne1OhI90m4FRHGiBFEBU…
C874857CAEB74C29855D6397CE911E0D	1	mrv	JChemExcelNwEAAB+LCAAAAAAABAB1UD1vwyAQ3fMrEHMCxlGl1MKOqmZMpi7dLIovDlK4q4Aa99+X2kPUodvpfdzde/o4+zubIERH2HIlKs4ALQ0Ox5ZnhwPluFP1U82PnbZFW/QYW35L6bORMucs7A28mQmFJc9Xvpmj+6PJe0FhlHVVKfl+Ob8tnp3DmAxaKK7omriAZ7ImLc/8c0J6EyaHcpVLH6Z1W68OvVJ9JeY48Eek18K9FCu7ujuwKwVvEpvUQagSdstGQAgmwcA+vgv8LOrfDrqNvpzIfnnA1Gn5mDdalhK6HwISqMw3AQAA
6F8258372DFCF772378B772BEAFBBAFF	1	cxsmiles	JChemExcelLwAAAB+LCAAAAAAABAAdibENADAMg95xxmb3xO7+/02tSiwAcIzCmoMpO8h3IubPKH2N9QfcyCjlLwAAAA==
5BC92F1B0C942719AE571277A221A3AD	1	mrv	JChemExcelWAsAAB+LCAAAAAAABACNVk1P4zAQve+vGOW8OB47aRLUFiG4rASstOxhb8ikASI1CUpCP/79jmuXNm6JaRWNPX7P4483tqdXm2oJq6LtyqaeBch4AEWdN4uyfp0F67JeNOvuAkUsgqv5NCcs4etuFrz1/ftlGK7Xa5a/FZXaNDXLmyow7Zebrhxg1pI17WsoOMfw3/3d445zUdZdr+q8IFZXXnY7512Tq343mC9ChJVqV2UdGnhYtSvT2xOmT4hPnG26RXCY0g21XRMVXsplAS9NW6keVpgypMn+hNeiLlrVFwt43pI7Y0KvwfzH9P62yT+qou7n03vdR5mr5WPffuTkqJplkX9Qd1T4dTsLKgzmU9U31XXbqi3oknYrBCVASVARq…
37DFC1193FAF301CA7CC2E881B46C348	1	mrv	JChemExcelvwkAAB+LCAAAAAAABACFVsFu2zgQvfcrCJ23FGdIimRguyjaS4FmF9juYW8BIyupAEsqJCVO/n5naGRrs2mIwKE0896Qw3kcavPhaTiIx25e+mncViBVJbqxnfb9eL+tjv24n47Le0CL1YfdpiUs4cdlW31f1x9XdX08HmX7vRvi0zTKdhqqk//qaekvMEctp/m+RqWg/vf667fEed+PyxrHtiPW0l8tyfh1auOaFvObKeohzo/9WJ/g9TA/nqLdgL8BuFHyadlXP1P6RL6PRBV3/aETd9M8xFU8gpdAyf4h7ruxm+Pa7cXtM5mDRN6D3bvN9eepfRi6cd1trjlG38bDt3V+aMkwTIeufaBw9PDl87YaoNpt4joNH+c5Pgt+YnMEE…
8464A01B98D03A06AF4399E9A7219CC1	1	cxsmiles	JChemExcelpgEAAB+LCAAAAAAABAAlkEuOxDAIRK8yy0TCyIDxp6OsvO8cYq4wyz78FLRkRa+gIGXvfdzP+Wy598Y57i3nW7K4NWvHsy067zOlnfgo/M/P5/fVaZIqaSMd9PdqJDidZNFRjBeVwVXoKsruIUb/CqOy2MDCCu68xld0Ks7N0tWFSuM+v6IRNmJ92AwdZXO6uFrU6wrs6cewRC8cdCmPEQgDxjUcLXBMwqIBdjZNRtDOFW62EWVciZdnEVeMZYO9BwFnhDDucC6eDgRJZV/kXD0ZmWGe6VgkkTXmPFAyhOEPGXLhrbhpRG+BCH1FLsbTnp9/HLQf8qYBAAA=
98365B8CF831F06171CB98305652D32F	1	cxsmiles	JChemExcelogEAAB+LCAAAAAAABABNkEuOwzAMQ68yyxRQiUj+xG6QlfbpIeYKs+zhh7EcoIAXxDNJyXZ/ux7u4+iXPH053o8J7Fz8ON3Iidz15/P7KrKJmmgWK2JN/l5JdBXjMVl0hVXRhGqyN3QaDa3cWpFU9g2lM4OSZa/DHzwPT/Ch+7xvsDRjfVYFinFkbODlhENX1H4bypWIXOBRFXTIjNSmgavrHPslDet2LwjOSFcqoEH5A6gcBn4Bn5snzFj7tEbVyMcsBopcJqq+yZOt7EJReaLL4/MPFUm8qqIBAAA=
4DD6704BDED04EF79847AA23484B6897	1	cxsmiles	JChemExcelLAAAAB+LCAAAAAAABAAVyaEBADAIxMB1eAn+VTwswv661OREYEgTrDia8OgKokwHalN/5gNFEgZCLAAAAA==
D3614299235AFC3938538609BCECE9BC	1	mol	JChemExcel0wcAAB+LCAAAAAAABACllUluwzAMRfcBcgdeoAJHDesOqyZZtOj9j1Laclq7ZhdWAC2I568P8ku2zyeAy+394/b2CajETMSE/HI+nU/ACMwAGK7WGnwxIroQ4IlSnYhXmhryVAEmf4zwDP95rFe34cRiOlWWsuU8aCMJzWq3Kcp12MYUS7fBMvc1ZsNo3LMRpjKcjVSt3cZTsmEb1Ma9L600mg0nE+VeVdJ1NrcDNpSYa+3dSLP1gV8P2KBfP1m6yeoXd2woSoJWetW42HA3xWSxkW02B2zuW2abbDg6lG+peclGC9rYSfmWQmrLmUkZvH4rG0z+wRm1oeSvddukNGLDiVT04W5+bR7K5meoRw6cvJ15bbEDmR9usTMN1M4sUDvLg…
F62C3837ECE140B7D84A1E55D55DEAEA	1	cxsmiles	JChemExcelSAAAAB+LCAAAAAAABAAdi7EJwEAMA9exSw1geLgmlTxAyP5rREkhDqETixioZNThtivdg9WD1DfnXE+RWeMo3t/MAy394QUdQM9OSAAAAA==
27009F64AE89EF5377B71DFEFF4822B7	1	cxsmiles	JChemExcelNAAAAB+LCAAAAAAABABz1vDT8LN1NtR0dtbwMwISzhq2/pr+zs5AAWcjTSAbJOJsGO2cE6sJJmz9AUxY7t80AAAA
627EE2780F2BDC385614913FBD870DE2	1	cxsmiles	JChemExcelNgAAAB+LCAAAAAAABAAVibENADAMg96xRx+QCSlj/j+nrgQLoBty1hw15gRC67KGpvhPghlKHvkZ3pw2AAAA
1807D9B66E465254B95CDA5B3E3A3473	1	cxsmiles	JChemExcelNQAAAB+LCAAAAAAABAAViaERADAIxNbhZUGj4r+i++9SMLlLQjTB4JACEo055RHvuZNrVynekZv8vUo4djUAAAA=
2A49FFE0C08A0F85ED49AF328F0B6AE4	1	cxsmiles	JChemExcelMQAAAB+LCAAAAAAABAAViqEBADAMg95JZOej8K3Y/7+sE2AABbEqjvko47ZuuVGzNV0O7OPMA5uZ6hsxAAAA
C170BC6152215325B17C419DCBD8766B	1	cxsmiles	JChemExcelJwAAAB+LCAAAAAAABABz1nDWcDZ01rD18zPSBFLORkDCX9NP0x8IgXL+hprOQCYA/3udgScAAAA=
1C78581E765C0652284CEF58493744EC	1	cxsmiles	JChemExcelDgEAAB+LCAAAAAAABAA9jUsOhEAIRK8yS02QWIBttx1X7L3EXGGWHn7snwkJxQOqHH5NLqd7LXHMjvPyp+S8nu6Qz/09NtoJRr9DCUIIhEQTJ6HIopSLChwS5YUNtJU5L+DdBlZe4+BWbjqvupm0mzQeOyz74WussYUpBzQlvO59Ddbx3KmyFBxqEPDgaAMbr29WtZvvP+PRFrQOAQAA
54294F86ECD5DC87591C23D914FB447B	1	cxsmiles	JChemExceljQEAAB+LCAAAAAAABABFj71qxTAMhV+lYwKyiCT/JgQKWjo5U6fSqa9Q6HIf/kp26B0Mx985OpZV6VQ9dbFDq136pcvZaf3S949vUmX3Ohm8VlVdrtVEP7Xz2+PvcydGEvjZBRIQAWXgCr87QYWloRQIGanCUbFECBFLgaNhThAEE7veGIKVmC4YGwTCluHImJpnBmby0UyOq1ViSo5zBCzVYQabEjiS5QmHkGw5NilYbSnc7GHGJNMnC07mSkb3cCNKvWcm9coJXSVsPJaT2y6+0PTbf1N7tW+vUlvHo1szSUjFIjXemOwL6+MJcNPTRY0BAAA=
D58B4D40CC42B282CB023DF79707669F	1	cxsmiles	JChemExcelzgEAAB+LCAAAAAAABAA1kE1qxTAMhK/SZQJ6gyX5NyFQ8KarZNVV6apXKHTzDv+k2IUEhk8zY9n96nz0fvTFfl77clzryb2Lk6/+/vHNZjiNn5eNp/fq620/+3HK2/Pvc+MELvSzRcrEShJI7Yv0uwlxJYkkmZaMpPRIyEp7gtAjouYpFSq0D4cgpX/NCDwtsJpdPTLp0MPtDobOmCCUOR9SnN5zNuNgrhSZ5zRC68wM6pUDJmimhMZeXwtliDUV5GiG5tAzJTuLje6BL9KoojanwsQBYrqiRNfR3A1aiPl+hYpoWsHsPCdqHjIZxAptCbt/seOCddj97bkFNU7MtsD6fAH1mZyfzgEAAA==
DA57B5C5E222A1B23B25ECD7425C77AF	1	cxsmiles	JChemExcelLAEAAB+LCAAAAAAABABNjjEOwyAMRa/SESTbwkAgBDF5h0N07dgxh2+KhcQCj+/3kUWGmDassIh0I2z12bk3ESMf2+Yp3Mbrfl+c4HtxAVMoRPAUGOoJTEf83+igJkoZkHKGelAIW7ZsDOTOCZGSX9NHLquiubLKcQkPJCoBqp8tNXmaKiir4wAzPYvgHqI294E2cf/SbTBXsPcP6bCLHywBAAA=
8C8108978608A24FFB5F892B12B4BC8C	1	cxsmiles	JChemExcelWwEAAB+LCAAAAAAABABNT0kOwyAM/EqPIBkLYwdIUE6Wcswn+oUe+/gaSKIiC4/G42VUaVd3atpPdXqy2nPKXt3hLQ7f+dP+5HVXC3p93xsBVUgESSBl+GwCzhAyQVuQGQgXuWCEJhCwlJGnJmEuEBhjvbFgTtCoNwRrW2+ccWVoEULBMvKKtvMqUsT4TJuFiYdYHsFyq4vtk35KqJgNM6ZesGky9HPzlM+L8pj3z8+rJz9c1W6xXpYHP0z67w/VOhg1WwEAAA==
3524231FC31C830813C9274DA3F30ABC	1	cxsmiles	JChemExcelVwEAAB+LCAAAAAAABABNT0kOwyAM/EqPIBkrNgRIUE6WcuQT/UKPeXwNbqIig0czgxcROsR14aOLkx5Fj5PoxZ1e4/SD7/qyl0M06HW9dwKqwAScgDN89gROEUaCtmKMQLimH4SWIGApM5uFMRcIEZd644SZodHwB/213TjjFqFBKFhG2lAb/iRacHlqmWB4etNjWG930W5pDBIqZsUReQhaLU2/9TW7zZNnvX/eZjZ+7lRhXFt30nNDf30Bv1MoPlcBAAA=
992AFB6455E18622605AB6695E167DD7	1	cxsmiles	JChemExcelUgEAAB+LCAAAAAAABAA1TztuxTAMu0rHBFCI6GNbbuBJezr0CL3GO3yl5tUTQVI0GcERISu24P07eIXEdid1S/w9WV/7umPd/PH6+TSaJI1k0HYwuhNY6TrAg2CNLigxJtPFcCaBpCpwS/acBbXTAR3p9EI9SUVnyjRxuuyhy2BQf5812H+YYSopRp2ZkuGUip2N0uT1rxVMhDloIJumfDo5VEtO54RXgd6JTwyp/l5QLCFDW5q92NYzoVKTNerg7NIx5b1xQOczuz+7cs3++gWMvPm0UgEAAA==
6987F5CFC7D0E9A10393174E789EB792	1	mrv	JChemExcel4AoAAB+LCAAAAAAABACFVk1v4yAQvfdXIJ83mAF/Vk6qantZqd2Vtj3sraI2bS3FdmW7+fj3O5i4qUliFEUD+D2GgccM2c2uWpONaruyqZceUOYRVedNUdZvS29b1kWz7RbAQ+7drLIcsYivu6X33vcf176/3W5p/q4quWtqmjeVZ75f77pygtkK2rRvPmcM/H8P948DZ1HWXS/rXCGrK6+7YfC+yWU/LOaCC7+S7aasfQP3q3ZjZnuG5BngmdFdV3jHkH7it1ukktdyrchr01ayJxtIKGCwP8ibqlUre1WQlz0Op5TrPVhdZQ93Tf5ZqbpfZQ96jjKX68e+/cxxoGrWKv/E6bDx627pVeCtMtk31W3byj3RLT0sgUhOpCAyIDIkM…
510D1AD47CD5704C4822F3C5BF1098CC	1	mrv	JChemExcelAjQAAB+LCAAAAAAABADtV/t3FPUVTwpiAHsO0KTVHrXD4lFAMrsz+w5JCLOgRMIzSECtdLI7yY7szqyzuwmpbQ1I0VppLXhaoCqvII+CoIIiEDjn+z3rL/wX+Ut6v4/Zx4TZwYX8luEs87nfufd+H5/7vfemc82+bEYY0ay8bhpdPkkM+ATNSJop3Rju8o3qRsoczbdLclj2renuTIIu6Bv5Ll+6UMh1+P2jo6NiMq1l1X2mISbNrI9979iX12t0RoOiaQ375UBA8u/a1NdPbdp1I19QjaQGVnm9I08H+8ykWqCLcZnCn1WtEd3wM3V/1hph3vZIsT2StCcg7sunfJUtJeDbWjAVhvSMJgyZVlYtCCNSTJRgs6uEYc3QLLWgpYTBM…
FACE685159D79A6C72FD4CA3C48FBA83	1	mrv	JChemExcellgoAAB+LCAAAAAAABACNVktvnDAQvudXWJy7xmPzjNiNouZSKWmlpofeIgecBGmBCMg+/n3HeMku3g2uEBoz/j6PhxnPOLvZVWuyUW1XNvXSA8o8ouq8Kcr6delty7pott0CeMi9m1WWIxbxdbf03vr+/dr3t9stzd9UJXdNTfOm8sz89a4rJ5itoE376nPGwP/7cP84cBZl3fWyzhWyuvK6G5T3TS77YTNfmPAr2W7K2jdwv2o3ZrUnSJ4AnhjddYV3dOk7zt0ilbyUa0VemraSPdlAQgGd/UZeVa1a2auCPO9RnVKu/8HqKnu4a/KPStX9KnvQa5S5XD/27UeOiqpZq/wDl8PBj7ulV4G3ymTfVLdtK/dEj7RaApGcSEFkQGRIZ…
B9C3D453780BA3E55888C3892D8C1B52	1	mrv	JChemExcelKgsAAB+LCAAAAAAABACNVttu3CAQfc9XID93MQO+Rt6NokaVKiWtlPShbxHxksTS2o5sZy9/38HY2ZjdmMqyBoZzGAaGGbKrfbkhW9W0RV0tPaDMI6rK63VRvSy9XVGt6127AB5y72qV5YhFfNUuvdeue7v0/d1uR/NXVcp9XdG8Lj0zfrlviwlmJ2jdvPicMfD/3t0+9JxFUbWdrHKFrLa4bHvlbZ3Lrl/MFyb8UjbbovIN3C+brZntEZJHgEdG9+3aO7r0HceukUqei40iz3VTyo5sIaGAzn4jL6pSjezUmjwdUJ1SrvdgdZHd3dT5e6mqbpXd6TmKXG4euuY9R0VZb1T+jtNh4+fN0ivBW2Wyq8vrppEHoltaLYFITqQgMiAyJ…
1ECE9621E3E386FAF722169C20E14804	1	sdf	JChemExcelmAgAAB+LCAAAAAAABACllj1uwzAMhfcAuQMvYIGk/temHYKi6RCgp+j959JUlNiWCiSy4cF+Ej8/kpLg09snuxAcHg8A0/l6vk4A6C3JlQj5/XiQEWZgJ3r3zjnDDyMqQt5N8Cg6TPKUfSqaDCOc4D/G8lbMRCax340BMmSjLxjkzAvMZQhDxgb2g0mhobg/qYlNcBo8YzDZYQyhdgoazAu1EUyiEEswrZN6YOwTJc6MqZSYxpMi41Ks/fGjmIUbNJzsqBs0PtV148ZLLMHEfczp+RI/3MzB954p5vuF2qBJpSLzCvJ1BRU3v88nZetqkaS4FHukU7IZ7lvTD2PEjY812NvRhj/czJthfd6MnX5S4vI04sYaezuL9+ypBWbHZmAgC…
BB586C66F09DF610C1C5EFD8965CDB8A	1	sdf	JChemExcelmAgAAB+LCAAAAAAABACtlj1uwzAMhfcAuQMvYIGk/temHYKi6RCg9z9KKTqOHUtFEKmGB+GZ/PBIyoJOb5/sQuR0PABM5+v5OgGgtyRPIuT340G+MAM70Ztvzhl+GBELAiYyiT2WFZqQfZIVoJHPCCf4i7F9FSMpweMwZmITnCYXDCbb6YYM2ejn8mxgv8FcXnJDqEVB5eY1TKIQ52R67M2KsU8xkhzHJyUdcSkuHfH/0GJJ5szdmMyYZl/UPXDx4NMycNc/KUkmbmNWN08ntSkKDSfb22L5Ge672M/Aod6U5PtGVMx3j5uyi/sHbo29HRRDA7fLnyQY7u7Nxs3IpMSNj4sHb7sx61ksJ8+86inKGQw65pF9I/MVBO1lqxrvZadaF…
80ED487EF291C66082ED6807DB7E6894	1	sdf	JChemExcelqQsAAB+LCAAAAAAABACtVrtu4zAQ7A34H/YLFvvgs42T6pBcd33KAEGKFPn+rCg5is0tzqQFFcJoNRzO7BI6PfyRnDKV4wHg+fXz6+0DgFgSCwep8gg/1/FgNUqgahW/7v2qtcI/IaKFDECRMtXlKWLikJYnQntNcIJLDv9eaSLGEBtNQK5ahmlYNaw0pdZRNYyFVjUJSTL/onm5gUYwllVDwBqJptVEFJJRNQl1S0owZ6nTNJNJnQPv1NxCE1Cp+IHfsqm9bxRDyaNq9sATShn2JmEud1Cj5ki8x2ievRGkUOYD79T8HfJmasJ3bxhVL5K6pW8ypq39ppLaaaY2VeywusNo7jM1Ffiupm+/9/+nYWu/9cwLmDfCodEsIenmTY5hu…
C989217A0355424FD115906A57EE53A9	1	sdf	JChemExcelqQsAAB+LCAAAAAAABACtVruO3DAM7BfYf9APhOBLlNTeXargLl36lAGCFCny/RGtTeyzVMRSDBfCmJ6dGVLyPj994mSJ4v0WwuvXn7++/QgBiY2YlAu/hL/X/VZrBINIrTjc+1VKCV8YEZ0sBIKcxHwlkDBmXyHUxxiew3uO8d1oDKiq8RVDziQHmrcLNAjRMjU1KoSTNApJGJdNKSAlbSuipmuChqC2qjwItehyxEumEEpGaZ1KZEc1VyImSIXoT8NjmVQTQdWs0agVXKZZ6pSAIOdhxHPj122GK2oYYs68bGrPhsBU43/YDEXeqfl8aYpzasEumdojJmBhnuxUglhQx3vq+7/TIFjE2NQUw9mIj1N8ivjiDo/8iDgrzW7N/byJI…
7655B82BEBDEFD5B210E1821199F48F1	1	sdf	JChemExcelWwgAAB+LCAAAAAAABAClk01uAyEMRveRcgdfoMg2BuNtk66qpLsepIuevwaiNj9eNMxoFEVvPp6wDYfXd27UtOx3AKevbyxCgExEQsiZj/D77HeeYQIWALx6/x4zg09GxC6DF0ponvd/mMxy7RFM/hnhALeO+J0aTEWQprBi1SvN+f8aX8INZWoKY1nbjS+pVKxrOLEKLWsQuU1N48rLvVGiOjVCebU3lIT5UpRI0cWifD6qo6icOGO+0nw8pTEVm5NqmetyUepn8XIQRW2xqD5mxtlsybKqyQnVLho/xbKsURmLXUNMZbE30k+Lbd5NSczYNvemJFW2zZMqqZDG5+YZjfQ7hfMyIC7fcElU2mU32YZwbeA55+0aTtrINhblq3j83…
D63B1EFF5EC7CF7B644BE839090FBA52	1	sdf	JChemExceldQkAAB+LCAAAAAAABACllD1uwzAMhfcAuQMvUIE/okStTdqlSLr1IB16/lKW2zgwlyiGYQifqQfyUdTp9YONFel4ALh8/6BmAmQiyoSsfIb/53jwGM7AFQA37+1prcEXI2IXA6CURc0XL5xqEeoMk/9GOMG9RvwOGUxmssqQIk7KUCKx2mUoSdE8nU3RkY2vWm1PZ+ObBXUjc31IprHIkGGbLopTkWpjM3Gd7ZQkUX4+m5uMu0Q4K5MTlmJDRpm3nXqf8WYv81jD/zr1TFFuLFXiZ4+fb1aTdRgy8TabzxmZvpnK5CnuOaDFMo8URcl48cY3VyGclPGGZ1qzMao8LWMkPFpfOM/LYBve+EpKnbfYtKy3suVZGUlaSlvPszabLConv…
B7C46629F798F317C982DC6F7B07B6B5	1	sdf	JChemExcelRAgAAB+LCAAAAAAABACtlUtuhEAMRPdI3MEXSMtl93ebmayimexykCxy/hhaZH5eZJoghFoPu3C1DRxe36WqFJ4notPXN6cIYgEQwZLkSL/HPFmMgESJ+Oq8HK01+hTmVYxeOKBAlpUESG5LCAe7zXSgWw3/3GRS1bKsECIkXsmcn5CxZK6+zDPVIFT5B1NWQ025y9TKeVBGArduSkNUGZepUOkyLIxhmRxR+kqgGOyUBrSt4XlJHp2bbfw45FZ2j9+SjJyuZD7+LmMpOWndWw0hQHvDLVk5jW2xyTRR7TJS0+DLQNZwLbUnQ8rg3JAGTbK/mouM7RJ4tymTSSLjndq2eFc1l4YjaB7eG7avTB8/+2ylwXfK+ivr9RYbUwcbiw42l…
F63DC901A64E1110A053AE1514860C01	1	sdf	JChemExceloggAAB+LCAAAAAAABACtlE1ug0AMhfdI3MEXqGV7PD/eNumqSrrrQbro+WsgLUnxBiajEUIf1uM9j+H0+i4tSeVxALh8fVNWBhJmVibJcoa/NQ5eIwKiAHS312Vm8ClENIkBKFIl85uXhFaFJ0bojwlO8KgR760Ma72Xue6QSZhyyZOMYE1aDroRLCoUutkjw2hS+90wCifudkOo1kq3m1XG45Hdy+w5qTUUu+ATWrxxs2/8asva3ZtVZuPmY4dM9o5Y/DHscVNQcrodeGM+elIFG+WyuFHRetBNxZKoX6Yh6TI3ipxMut0otqVLx1r825tOmWRPCJUxt3L7UVipx6fYaqLFTWY7dlJuQ+brI3aWAuxMA+wsB9hZmaUesbMaVDtrQ…
4611EA388849EBF7D0D956A7FB8D855E	1	sdf	JChemExcelMQoAAB+LCAAAAAAABACtlktuxCAMhvcjzR18gSBsMI9tZ7qqZrrrQbro+YshjyagqoFGWaA/+MtvG0huL29Gs3HxegF4fH5hIA+atCWNjI7usF7XS5pDDigC6B/3dsUY4YO01gJLz1QayoQJleM8WrQb7Bnte8GYZEcwrHwZ9WBQWeK2m+ffMVMK8TrIyKkYPPdhUohH4uKGzA5zrjZLiUlZz/1JeS4ldoopp9eHmYOlUxR7O5UwwZjixpZRH8bOJbaK/M7NmU6RQov+HzrlnfOlNpp2nTqBkU6ha7t5P+dmTopUGOnUsorXYvdgthIPYdYdvm2LvqTifFAY5Uzv8psEkws7ivGWw2inpl82wxkMph0e54Mi9Jc4pTKfN0NfhhUz1…
E760F806B958C2C2D2203A824BDAB29E	1	sdf	JChemExcelMQoAAB+LCAAAAAAABACtlj1uwzAMhfcAuQMvEIKkRP2sTToVSbcepEPPX/3EVR1piRRDQ/Akf37ko42c3z4MqbfxeAC4fv9wEA8kZIVY2ckF/q7jIZ0RBxIB6N9qV4wRvoSIMgzAoHoK6cdJMASvWSNM2wRn2DPGq2LSzWqlYqxXmsQ0NwY9y6ybhmEUsyvq9gRG6y0Jo2jctJvWG0anNNsbh4YqRtHNF2VRgjEZYzF1mKZ7EyL7jEm+anlrbpbmpmGWWpwCr69AKop9lGmM1y0pkhcUZTHOFyXItib1oje8m5vPKTfdq/mMG0ZbPazNTcOszs39Q7H02XIoUobu5JHJzo/f5mYp8IZZSoq2jqy6aZiFwBtmIfAUDJe1l81YtinYg…
94DAB0D273E15ABC3994E5D832917637	1	sdf	JChemExcelXgkAAB+LCAAAAAAABACllk1u4zAMhfcBcgddIAT/RErbtrMq2u7mILOY849+4kltaxPW0CJ4Zj4/inqGX1/eBT0jXS8pffz5S4U9IRMzknDht/T/ul5aDWtiSwm/rcdVa02/GRE7LCWDitnbj5uCS6GuIbTbmF7TnrFeG4ZFcGJYavmG+XwC45BdZYl5zs3WVIZsKEGMNjfGHVOAinqwKQVyzx3joGYSxGTQQjoxjDs3zzSVQUqusylkq0GMg5D1+dykNSUcnpRW1DsmZwxjqG4Drz52KTapewRuBsWK/sAN5YnxKhbeYmOlZVNfTzXFkm0OvJmJhqGAONmMpjpHMf0UTzc/iqa3Sc1oMrhq9BQbYBvQhsFoptq5oRGBWwXDGn2Jt…
13CD5A06FB2BCE1FE07D72B0AABDBF3C	1	sdf	JChemExcel7QoAAB+LCAAAAAAABAClVrtuHDEM7A+4f9APRCCHepBt7FSBnS4fkiLfH2qtsy93LGzeYgtiVhrM8CHt0/efwt20nU+lvPz5y4pZmAggFnQ8l/fnfPI10CJcCl29H4+Zld8gokXm36qHFEa/yv8c8XuhETN48I3qMO1XNE+fp/HNhDFWxE44+Yrm9QtquIJJt5qpI61Gp/JWMydCGnxCzZjvpoRG2tSmWZtZJGnKNfChYeVGdD5Mg0rDOEdTUFvj+UZIneMUf4WGKjCyNNdNp6zZFKPywGUYOJ1iqkZN92YzzavpfVeKpSfbb6nRtmmUyJIplsqN8Fbw1imZ4g8a3wwa+Up1a7s+zPbAMMjleFDRZPu5GmnH0emRSaNkpVAn5p6pz…
90B1F12675679106092F48FC0B380510	1	sdf	JChemExcelAAkAAB+LCAAAAAAABACllUtuwzAMRPcBcgddoAI/kihum7SbIumuB+mi5y9lK6ljEyisGIZhjEcv5OiT0+sHU84JjocQLt8/WEkCIhABUkI6h/t1PJiHOFAOARb336Wq4YsAJph9i/YK7tt7eGT494R5gVgZuQ9GzQvMaQcGI6WiM7AUSs9ibLAkGMVQBKnUq0kMz2JaNVnrMCYD3CIW0WFM4SI9JZLRbDgyEs7ZgOASc92H0VL6CpJ7e/ubSnVqpYUNw5gUEWeMZZN1NGKMwgnmaogTjlfD0jGQiRaYz12YypV7xCnR4EzlmLNSz4Z5NJsSqUJfNxWrP1P4L0ZsCEKvBioMNmXVqJbb4DJ6bElESOouvz3VSJQCtWeTYfSgkKg47…
775ECB5C4CDCFDAB8B0A24A8A6CB769D	1	sdf	JChemExcelvAkAAB+LCAAAAAAABAClVcuOHCEMvI80/8APBNnGgLnu47TazS0fkkO+P8U2M90zYym7TqsPqBqKqsK4n5/eioxR+HxK6f33HzbpiZlEiEtVeUnX53zCHKkJExId3v0ZY6RfQkSTDN8yhuSOfqZbDv+90CiJYvCDcieVA83z12mwmKTZHDEI2Q40H99QwxnR9I2w2X+oMatlU1OMe4wGatogWTTKGja1aOZiLho0BQ2sbY4kUx9+NvxPNZK12TJFdUSz2WkIZ2YcjljJ6rbYSvSkkAj3wiubOo5qvnFSsDJYZKPpVmrQVIEaaesyNAlW8U6DxbgVI5xN6+1Sxb1SMJudBtlwC1YxTFm/NApCc4xnU7e2JVl6iVbxrmZGzNF+U7JaX…
F14D18B076F51435AC818F58A389A0CE	1	sdf	JChemExcel0wkAAB+LCAAAAAAABACdlDFu5DAMRfsB5g66QAiSoiiy3WSrRVLuKVKlyPlD25rsZM0ioWEYxvfXA/lF+fHXnz4ZeVwvrT2/vZPxbETUGQkH8lP7vK6X8PBobK3h3f3vcvf2lxFxg8U3iFdM3x5fvzLye8c8IIj5PBbrVL3HtO9jCDrJDYNjFjEIZCjbYgLpWMUQBGVheCqWq9GJvC1mQJdRrkZ80MJ0rFbDoOz9aKrbqO4UQ8yfHdUME77DvPwIY8zzwJATF6vpwGIrEdNejbjH0Jkf1YiSFTES+yMrYpLy+AlENHpgvLsVIx6A1FdTTOrFagZo53FUM4NYxgw1OhY7DSpiFERkVWMu1YgVOvOam+HeixFL1ECyMEzViHWb3dv/h…
9F891C72192633C19571162EB65EEC37	1	mrv	JChemExcelYjIAAB+LCAAAAAAABADtVv9zE8cVP8dQu2maQuu2Sco0h9LSaYpP2vsqucY6yYbiYBuKIaadyZCzdJIuSHfK3fkbeKZKhy9JphQwmQANUL4GEmhKgRCbNGHmdswv/Bf6S/r2ZMuSjHS2EUOmo9Wc7u3ee599+95n325neDyTpkdV09IMfZMPMQEfreoxI67pyU2+MU2PG2NWO2IF1hfu6oyBLujr1iZfyrazHX7/2NgYE0upGWXc0JmYkfEVvneMW1qZzhjHGGbSzwYCyL+nv2/QtWnXdMtW9JgKVpbWYbmDfUZMsV1nqkzhzyjmqKb7C+r+jDlaQNuLgnsR2htgxq24b2FJ3fAtAqZ0QkurdMIwM4pNj6Igg2CxG+mkqqumYqtxe…
288215873DCEA85ED470477FBB56E03B	1	mrv	JChemExcelegkAAB+LCAAAAAAABACFVt+P0zAMfueviPrM0tj5fdqGELwgcSABD7ydcl3vqLS2qO3d7v577A64tYN10xYn+T7bsR236zdP9V48ll1ftc0mA6kyUTZFu6ua+012qJpde+hXgBazN9t1QVjCN/0m+zEMP6/y/HA4yOJHWaentpFFW2fH/aunvppgDlq23X2OSkH+/frj15Gzqpp+SE1REquvrvpx8WNbpGF05j8m8jp1j1WTH+F53T0etd1AuAG4UfKp32UvR3pHe2+JKu6qfSnu2q5Og3iEIIEO+1rcl03ZpaHcidtnWo4SOQbbV+vr923xUJfNsF1fs46qSPuvQ/dQ0ELd7svigdSR8OH9Jqsh267T0NZvuy49C5Z4OYFIKJIWy…
62A8C03F3CF270CBCB5BF172017ACC38	1	mrv	JChemExcelTAkAAB+LCAAAAAAABACFVktP4zAQvu+vsHLeOp7xG7VFCC4rwa607GFvyKQBIjUJSgKFf7/jpECbdhsh6vH4+8aeh8eZn7+Va/aaN21RV4sEuEhYXmX1qqgeF8mmqFb1pp0BakzOl/OMsISv2kXy1HXPZ2m62Wx49pSX4a2ueFaXybB+9tYWe5iN5HXzmKIQkP69ub7tObOiartQZTmx2uKs7ZXXdRa6/jD/2SItQ/NaVOkAT8vmdbB2B+4O4E7wt3aVfLl0SWsXRGUPxTpnD3VTho69guNAzn5nj3mVN6HLV+z+ndSeY4zB8tv85qrOXsq86pbzm2ijyML6tmteMlKU9TrPXsgcCT+uFkkJyXIeurq8aJrwzqIU1QFYQBYkC4oFz…
43F7785568BC7CBFEE434EA2D2C81AA6	1	sdf	JChemExcelkAwAAB+LCAAAAAAABAClVktuXCEQ3FvyHTgB6h/d9DZ2pFhR7IWj3P8o4TfjsWGR6TxZFiqgqCqgmadvP4FVoT4+pPTy/vL+4+39N1QyICxk9JwgpQQZ+pfS1/bjQ5vHlFhTWtClsT53T3+oTegLpKRZ2XB0ZCCBD8b0dJ19+3f9FjJpLAsXmDRYHW9oXu+iUedF46YWVKMZKsukUaY4DbN5ayBkadkfTfE/mEJRnDTFiYNqai4gOmlQqgZpSqYyTO3Z3LNTLRub21wzsdcgTc3AXCahAN9GfN/xI6o2aYisBmmaFUdZe2aGQRrNTr5olCRqqmZTWhvuTFFT7YZbldmqrbSEIzZBXC3XqKmSV7Ha79R9NGpgKxvAaDaei1rPBjEj4…
F408F30115DEAEB43DAD7C62DEF7279E	1	sdf	JChemExcelAQsAAB+LCAAAAAAABACdVlluWzEM/A/gO+gEAjdx+W1SoEHR5MNF73+UarNjWw9orQfDIEbScIaknv367SewCeLpJaX38/v5x+f5Nzg5EFSY3hKklCBDe1J6jE8v9Rx5YkxpQpdgPhGR/lA90BKkpFlZvS9kIJYvxvR6PX37uT4TGTSWhUUHDbrf0nw8QaMZnGnQKBNsqtHMbFYDhCxEcaiG/8OUBk1TYcHbtUEpPtSUwN0Sl0zF4rA2z5WYzTuNZ+JyXJt/03gGZpiEEbpdGyLnQUNkuzTVSkDMYpva9twEBc3Wk9E2jZrjiJx1f25MwGYUZdeU5wLS1NTxQ5H98ZtvmfVOPUejBjpoAmCXJnIx6KYwQ+j+FBdXHbrM5fZOfT6lB…
65557DFF637EC880835F046B9A0B735D	1	sdf	JChemExcelAQsAAB+LCAAAAAAABAClVEtuWzEM3AfwHXQCgX9S2yYFGhRNFi56/6NUP7u29Ra18mAYwkgaDocUX7/9BDMWPb2k9H5+P//4PP9GAAMmBKe3BCklyNC+lB7Xp5d6jyIxpjShy2J+pZT0h+qFFiAly8bmfSMDUfnHmF6vt29/128ig8azsMigwQi4ofl4gsYyRJPeaIxRN9VYZvZ2GSELaRyq4f9IygrxUFNcZdsbFLWhRgvsWqyZ1MuhN89ZzB7dkcjEZbdSkWtD+iAU+ELfEAUOGiLfLXhNpYBNs932+6bQcKSWnnifxnxUynKw4bY3LiBzVbbbT/McD+tjeI7GHOabKgC8XSkF9kGD4l+gCaOhy0Nuu/jzCZo684rSsJgVyyZN7…
E6FEC5A2D36C632EA091A9F8B789CA6F	1	sdf	JChemExcelAQsAAB+LCAAAAAAABACdVctuGzEMvBvwP+gLBJLiQ7w2KdAgSHJw0f//lEqrXdeOdOhyYRjE7HI0HErUy493UCWA6yWlt9vb7dfX7TcCKBQCZnpNkFKCDP1J6Xt8vbQ8qqlgSjt0BPvj7ulP498WSEmzFsUeWTZn+ceYXu7Zj7/7syODxjKXoiNy8UeazxM0mqGS9ahmBvKgGs2l2FaUZ3TApZryH0WpIw81xoXC3iCzDzXN62hRNQuQjsixRjslmcTq0uITnULIiGyjKBKCeKesluESINTgvvEsWmlEVS3aqZYs6rs3OnSFOmUKPAgNKK4G5Gg4udcgjeRjPEyH4RyNGpRBo4ZRbzQ7DWNb652Catr2c5L9TDGVR2++zjWcFAahC…
C91E41870A485630F018E172A226AB2D	1	sdf	JChemExcelNQ0AAB+LCAAAAAAABACdV0luHDEMvBvwH/QCgYu46Bo7QIwg9sFB/v+UUK2eyYylQ4YNwxBKUnWxyKY0L99+gioLPz+V8vb59vnj4/M3AigwITi9FiilQIXxlPJ1/PwU+7gVtlJO6DI4n957+UOxYbygFK3K2o6JCkTtH2N5ue6+/bs+JzJprDZuOGmwQ7+heX+ARis4w6RRvqN5RI1WZuMYINRGgls1/B9Bacc+1XRHTXuDTU410gGTNF4lamDSYNOsGqkk5luLH8sUm+vUReySpPEaMfEkbECWC2o4gmJnwt0gnSmi6Y1GUODpTNGZ5ki99WRQkR+/ZsqAs3XTq2gfs4gVuue/qU5uM6iom6zF0W/MbI6cO6czZW1qiFGX/Ddli…
D2CD88B7AE48DCECDA04AF6B6A2342DA	1	sdf	JChemExceleQwAAB+LCAAAAAAABAClVctuXCEM3Ueaf+ALELaxjbdNKjWqmiym6v9/Sg3cm84EFh3n6i6sAxyOH9jP334WUjK+PKX0en29/ni//i4NW8GiCPiSSkqp5NK/lD7blyc/R5iIUzqg0zg+M0t/0A/0C1JqWVut0yIo8I8xPX+cvv0/vgOZNJZbFZkWClKYhltrU01VvlXz9gBNy0iVp2XQOKjGNRji1KWAvFVD/+EUHfnxKKkG1UDJwqqTplKNZkpzLbaPzWMhZiKehIxSgzSSAUgnTYHSgk5JFlGYlr8dCdOQAE412mawQyFWnE9AMzF8IVMKdepi0RqmAT3VmFCJ0zDvH8NjNA2xr3o9QxOL0fhhcznTQtBg3QBk76ojzS034GiI2…
14E63580BD27D8DE3C8A3C9D09D0574F	1	sdf	JChemExcelvQsAAB+LCAAAAAAABACdVsuO2zAMvC+Qf9AXCHyID127W6CLoruHFP3/Tykt2Wmy8qGhEQTEiBrNULTk128/QRWbX15Keb++X398Xn8jgAITsNFbgVIKVNieUr7Gl5eYx1CYS9mhI9if3nv5QzFhW6AUrcrKY6ACEf5jLK+32fe/27Mjk8ZqY+6TBjvIHc3HUzTa0SZNd6SkGq3gtKtRflDzHA1HxSNAqI2anpri/zCFTXDSiHdNqpFKYn5q6pkSexUYtQk12DRfYjaXSUjsnFaz9fUkbEDZ2lglMp00EWVNhRXvvu+Z9XzfdJq1iX6mSZiiUTOZkbNYujbGhynrLatG6n7KrC/DczRqwJOmA2VL7NUUfKdhbmkacWlTlznf1+bzC…
91FB93AF2A9E7DFD088F1A5B2FF31E40	1	sdf	JChemExceleQwAAB+LCAAAAAAABACllsFuHCEMhu8r5R14AmRsY+xrk0qNqiaHrfr+j1IDM9tk4dB1RqvV6Ac+bGObef72E0RQytMlpdfr6/XH+/V3ARAghMr4kiClBBn6k9L9+9PF1xEmqikd0vlyPGaW/qAv6Buk1HLhamMgCwv8I6bn2+qPv9tzKCdGDNvEAJF9wLw9gJFM1A4Ma4laIxmUqL9pFhXZWkP/4RQT68Qgm4atERKbGGjNgpiapYHM2JggB0PsTgF1Vwq4e1CCGMuKfGCMsQadsoytYMeUXKXEMbUBTWtKVQ5i/JhB68QIYLwYTKcNXhYE0bzRzCI8Y0MqJYxpgnjkjUo0xC03grFYsrK0IKbms1l9qcJrxtqOmrqr8AcPXKFNp…
151CA2AEBBE158250FB220A4CCED04CB	1	sdf	JChemExcelMgwAAB+LCAAAAAAABAClVlFuYyEM/K+UO3ACZBts7N9tK2212vYjq73/UdbAS5sEpFXcpygi82AYD7bJ849fUBTETk8pvZ3fzj8/zn9ASYEI2OglQUoJMvQnpfvx6cnXFUyFUzqgy+B4zCz9JV/QN/CfuXAZE1pGQv5iTM+fq68/n8+BTBrNLlAnTStTzUHz/gCNZQSufSS5lBZXQwY8aZC5bNWU/9K0bIZ1jphrC6pxRyocQbUGURrLjDrechZUi1mM4I40mbrIRMM0hq1OXVI1GBRirjLVWIYKGKTxoHCmn+XaboJ6jKYiwcwgUAjSuLHVeSYNtiJhb7zkDzXEEvTGHVHWOmlErQZpxB0peNBA1OKeu22WputqfO3NI41CspAd/…
293C11BF467978562B28C723CD7CF6E0	1	sdf	JChemExceliQkAAB+LCAAAAAAABACllEtuGzEMhvcGfAedQOCb4rZJgQRFk4WL3v8o1WPGta1ZxMrAMIRfw0/UT3JefvwCM1I/n1J6v7xf3j4vfxDAgAmU6TVBSgkytCelx/X5VONIEnlKm7Qvtici0l+qAe2AlDyjWPSNbFLwPzG9XKNvf9dnU3aMBW8YYPUbzMcTGMvMhQdGPHQxG8tQuOdQspVCh9nwFy4lrDEwpEjL2Ri7DQx48CJGszlsFod6WbS4XgqkYRDq9UgXMZr3pvtWpbQaW+CwUs+1X5TwsbI6KIuYkj1G+3ld+fowOKOP0hfxVW9q02G3uFbKQFYxdSCL88hGgH0Zw6KbN+h37ffkpQrRyIY2l5ayMZaejWYvIjeYz6eyEevth…
722C9BEBCC8A75180FCB313A0FA855CF	1	sdf	JChemExceliQkAAB+LCAAAAAAABACtlUluwzAMRfcBcgeeQOAgatg2KdCgaLJI0fsfpZQtZzIXjVLBCIQf6umTlOXd2yehYCrbDcDhfDh/nM7f1KRISJX3gACAAdsAeJxvN7aOI3AG6NIy6aPWCj9sC9oGADmQgftMsFyJsLusvn0uoyuPmBTMPQ1iStCk5R/cFMU0zzQK32COQ25eSqq5sZbY0FBKTa4b+YMb5EIzBssMHCqx1WbB9HMzgKmBCsuMyZpksMQ1cLYDuXQqDmJSiJx4wfBtw59JqmFKmqskKY9irCIUOybnooNJXfvT3OhopxpG+julksYxmUqcMcR3ST13bmqN0jFC8gKG6twzwTyIIQwZdXk1qw42nMjODerFTR3HUE5LbdIop…
F559F4DDD1EDA4E6CEBA30D2F44B037F	1	sdf	JChemExcelLgoAAB+LCAAAAAAABAClVctuAyEMvEfKP/gLEDYYzLVJpUZVk0Oq/v+n1LC72QdcAigHMtjD2AzL5ePbBkay5xPA7Xl7fj2ev2htsA7FWrqCBQBrbB4Ax/n5pHkUgARghpbJPFJK8EeakDfQvyYlojyLRhLyygj3V/b29xozMtEE452laRbYug3NpYsmGh+ZO2miQcc4EZKLsZtGOOKwmmRIoltoJA0XpbpE7HBRIyeF1kT0r5PqLkoMB5FZV7f9EI0nTk2a905quQzqG480rEa0S6HXfqzJGGc1exc/3lBDBr33U3lIiYbVVPZ7Q83GxWy0w6GTZr1T2cVO+orauHiIJrc4ptlBPDW7wzfrSY3cKaURDsuHovsybGgGXby8TkMvw…
1FFD6D43C3161241C8D1A6D94535E86D	1	sdf	JChemExcelXwsAAB+LCAAAAAAABAClVkuOWyEQ3I/kO3AC1B/6t81MpIyizCwc5RS5/zr87NjmLWKCLAsVTVFdNG2/fvkOqmR4eknp/fx+/vZ5/okACkwgQm8JUkqQoY2UHuenl7qPIjGlNKHLZI6ISL+obmgHpKRZ2XpAZCCOv4zp9br79nMdExk0lgvLpEH3W5qPJ2g0gzMPGmXSTTWamc3rBCEXAjpUw/+QlAbFUBOmsu0NFsWhRoJwk0YyicWhN89ZzBZdg+d637ZJ4xmYyyQM5W1viFwHDVG/sx2amkogT7Nt1PNW3dT7LvPqCWybRs15zJz/o26sIMxZ6G7deBYoTUMtPyy+q0by7DLrm3qORg100ATgrsWeTeRCQ7JfN+KGQ5d5ubX48…
49FD68C919F4060577F4A1011B1CDE68	1	sdf	JChemExcelXwsAAB+LCAAAAAAABAClVUluGzEQvAvQH/gCoheyl2vsADGM2AcF+f9Twm1kaTgHDzMQBKJI1lRXL/Py4x1EWPB6CeHt9nb79Xn7gwACTIhArwFCCBChPiHs19dLuUcemEIY0LYYj7uHv1Qu1BeEIFFYqW1EoJS+GMPL/fbj7/4MpNNoTJy506B5fqD5OEEjEYxzpxFmWlQjkdnqLkJMpHaohr8RlDgPb1x1VY1GTMJdTfaSnDWaHCm3oGZvzlnM6i1TFikBLtJYhOLxIHR5TPg5b4jMO01ZwSJNCcVRh9mqvFw3JT0yUk9pNajSU2q5r4zFFmk0asI0Vi6rrWkxQx7NgMlXqzjHMWXmnjpHIwraabwMnOWgVFonVRrm//DGNHdda…
6BA5ACE44D521EF8AD8A8896F35C832F	1	sdf	JChemExcel1wwAAB+LCAAAAAAABACdVkluGzEQvBvQH/gCoheyl2vsBDGC2AcF+f9TwmWkyCIPUg8EgSiSxerqbs68fvsFbMByeknp/fx+/vl5/gNGBkSATm8JUkqQoT8p3Y9PL20fc2JJ6YAug+Nx9/SX2oZ+QEqShYnGROMx+c+YXq+7b3/X50AmjeZCapMGVW5pPp6gkQwt0EkjWGtQjWRm9jZAyAVUt2r4gaDEKkw1LpXD3iC7TTVVKUpTM7XdW2+es5h1BmWZSCxIYxmo1IPQa7RuPJOPakHKtYJvaR7JFBHhVENUKKimOWIoR84UokFJdmI9KgjdwjSiXObIGDFIo1mZ4RiZ7i1+xJviw9hWxUgepan5uKzW1nyORsR00piVaE95tjL6G…
68073969C5FDD1BEFAF9C76EE6F6A252	1	sdf	JChemExcelXwsAAB+LCAAAAAAABACdVUuOWyEQ3FvyHTgB6g/0Z5uZRBlFmVk4yv2PEn7PeR5YjHmyLFRAdVVDNy/ffgErA14vIbzd3m4/P25/wMiAIJPSa4AQAkSoXwifx9dL2UcemEIY0DEYn7uHv1Q21AAhSBQWaxMRqG47GMPLfff5d/8G0mk0Jk7SadCMTzTvT9GIU+40rtk21UgE61a82EPfpmHWagohJpJzbv6b4i+YwpS102TH3RTnSFl9aeqZFFvMkKCrwaS6nxs174TEvs7NV9QAk3fCBAybajQSGXUaonZmOzTFioONM1PZz42TY6cR4n0aUYM+Mpb90tQEMkaed3OT4+gyczE8RyMKudM4wG5uSrPKaVR4JtulKcVgkrsutXS+f…
6093366B38865DDFA723BA3F33A35D74	1	sdf	JChemExcelvQsAAB+LCAAAAAAABACdVkmO2zAQvA/gP/AFRC/shdfMJMggyMzBQV6R/5/DRXJsU4eoBcMgimSxurqb0uuXH8BGJpeXlN6v79fvn9df4ORAUEToLUFKCTL0J6Xn8eWl7WNIzClt0D7Ynlpr+k1tQz8gJc3KSmMiA6H9Y0yvt933v9uzIZPGcmHWSYOu9zQfJ2g091AnjTJgUI1mZuubEXKhgodq+D+C0oplqqnGNewNllKnGvEaDUoyiR17c85iNh9BeSZ2CNJ4Bp7VorkAlbA3RFYmTRtFvWmheJXNbBMP102l6U1LfZMTViNAOhOORaI0rTVt98ZZJGxxK93NG6tFgzQ1uxjMkQFxmAaEtotCyCBII3m789YOP0ejBjxpvHrQ4…
D698E4A59DAECE688F5A00FB4D2B4FB3	1	sdf	JChemExcelXwsAAB+LCAAAAAAABACdVctuGzEMvBvwP+gLBL5EitcmBRoETQ4u+hX9/3P1Wsdr7SErwTCEkTQaDinuy493UCXO10sIb7e326/P2x8EUGCCBPQaIIQAEeoI4Xl+vZRz5IEphAFtkzHcPfylcqBeEIJGZWsbPEK59osxvNxPP/7uYyCdxqKweKfBnP2B5uMEjUbIzJ1GmXRRjUZmq6EgRCGgQzX8jaDUaQTlxrjsDYpiV5OcVmlSpGR+6M05i9m8aciRmFYzlSMwyyB05WVviLJ2GiJbLb8SiiMPs63X81LdlHzLSD2BLdOoZe6zzJqWvTFBGDPX9boZ7WF+DOdo1EA7jQOuPs0cE0jqNCh51ZscTUmGmvVGUXpewtFv0v4xnAwq9…
42EDE7732B9FD7C87E4A62E4DF170C24	1	sdf	JChemExcel6goAAB+LCAAAAAAABACtVcuOwyAMvFfqP/AFCNs8zHXblbZabXvoav//U9aQpE2LpSpQlAMZ8GRsD+Tw8e1iSIj7nTGn6+n6dbn+gnPREWRCPBpnjHHWlWHM83y/kzhkQ/I+Q8tkHjln84cSUD4grxY5UZkl6xP5O6M536LXz23MyEQTrccME2H2k5qZ5rCBJlnwFGUCzlJA7KRZqwFE362Gg0/DNGxDijATckhvUJN95NESi67kiDpp7r6JNnrOA7XBNKsBByuaLfaTimT2kxqk2FliMV1yOYwmBWA9uTyqZtXwRs2G2gBKw9G9oKGXaoL0B8BoR/OyIakbTdvwLTTFxQ6nYgNT6KbhCHGaPd1+fSd8qOF3Fwfroff2W9lviOZ+G…
2E6E68DBC49D6E643132FF0C6CE1A9C6	1	sdf	JChemExceldgsAAB+LCAAAAAAABAClVEtuWzEM3BvwHXQCgRQlfrZNCjQImixc9P5HqX7PsS0tYvbBMIQRNRwOKb38eAfmDHw+hfB2ebv8+rz8QQAGSoiaXgOEECBC+0J4XJ9P9VyyQBTChI7F/Mws/E31QEsQgkTMLH0jEkr5Ygwv19O3v+s3kYOGjTqNRoGCNzQfT9BwJNI01GBWc6rhCHqooSKyVUPfKCrX02NlSH41TMNYiZJVnTQlsoAObziJ1+JaFORWFEJEQHPSlHgM3X91qsRUFLadem78TG1aTIDeKa7GUoahK5d8a/HnU2qEhgaOBe869YyaepNseFN7xszuokAFhhqQ9jA41SSwOTdJyDvFlUbTtNgAs7soymUWpVmcNLWUnIsON…
040C120BF2B1ECDB22B09ACA917F3F07	1	sdf	JChemExcel7gwAAB+LCAAAAAAABAClVUluHDEMvBvwH/QCgYvE5Ro7QIwg9sFB/v+UaOlZJSAZujEYCCWquoqk2C/ffgIrOz8/pfT2+fb54+PzNxgZECg6vSZIKUGG/qR0v35+aueYE2tKB3RaHI+7pz/UDvQXpCRZWGtbIGZWowtjejmfvv6dnwOZNJoLV500tXC5onl/iEacBw1lZsOgGslgfKhx0zhN00BTjcqNmosp/g9TWOQw5QWiaixXqDJpKnC0UjVTNdjm5pFKtdyoj76BXJ0tXHBSLQehyzXNI6Y8t9TgNGXGHs7NcZPWgj9GIwrdCnJLdrhSmo3UJ6Fa2d+pf7efZOc5Hjy7hk1prmQyV6iqQRrJRWqdK6KbefPxEI2o2TSFDtEUt…
29D7F2505D7D833FE0F2B177094B5AFB	1	sdf	JChemExcel1wwAAB+LCAAAAAAABACdVltuGzEM/DfgO+gEgkhKfPw2adGgaPLhovc/SqmHHdsS0KwWhiHMameH5JDal2+/Ekk2O59CeLu8XX5+XP4kRU2YDBVfQwohpJjqFcLz+nzy54gCcQgDui7GZWbhL/oD9QUhcGQU8QWkKJDhkzG83J6+/92ugXQaiRkBOo2K0h3N+wEajkkEKw1EAsubajgSpUaDEZKt1dAXgmKR0tUww64azw0jDF2abUnzFTVApD0oFNpVUyIWLssUH6sUCWAzVDTKZZvGko7cmFXX3mg+DtBozJpHUEp4X/BjlULA3LPESWWzUiWOhpztd6xSzDwKXrQne4PGvOBSg4IcgTVt02jqHU6xFNz3jYHmTkiIuy7WKBlGi…
B6B907FF756BB1410FB942C42E42B0F8	1	sdf	JChemExcelowoAAB+LCAAAAAAABACdVUmOGzEMvBvwH/QCgYu4XTMTIIMgMwcH+f9ToqXbsa0+pNUwDLoklopFNf327SewRdD1ktLH7eP24+v2G5wcCIOU3hOklCBDe1J6ja+XmkeWuP7eoD3YnohIf6gmtANS0qys0SLP6oz/GNPbPfvxc382ZNBYLlxs0HjxR5rPEzSawZm7zEyBtqhGM7O1ZKzJrsdq+D+K0mr5UKMsuuwNFomhhgRpkUZqssWhN+csrtcLhi6PES3QSN4u3WzxuaLUQAeNKKw23LNAoeGNg612KjJHiU0X0mpRVY2rDZpS+FHNGYsjR0F7Mnun+TpFA1JkROi+6o1n0+5I61TgKo3moOidskzOZVkN8BhWdWQoLaqppSDaV…
D67D9E6041EAC9BB217A94CD8F0F85E1	1	sdf	JChemExcelRQoAAB+LCAAAAAAABACllUtuGzEMhvcGfAedgOBDpMRtkwINgiYLF73/UarXOPZoFhlVMAzil/iJD0nz8uMdzcjwegnh7fZ2+/V5+0OIhsIomV8DhhAQsI4Q9vb1UvzYAnsIQ9qMMdw9/OXiUDcIwcAkpWolSI7yRQwvd+/H330MpWMSRFHvlhs/Yj5OYAwwS65WBnFfjcZAJDdnB/KIh9HIN5IyF+/RpGhpuTYUzXs0pUi8iFFgzXhYm3MlluTW40LsPVvAZNDhnMFJ43JS29mdOnUOYwlHiS3paqccOIsWgwg4qS5jsmDDIJjaY8PPlTiZbEm55+VoNLGOuBL9ByZSS4oBoz0ev88TGAMXpG6Jy+q5cUC12KskyL6MydaSKpiYa…
4A5D3637C339802109733FC36CF699D4	1	sdf	JChemExcelkAwAAB+LCAAAAAAABACdls2OWyEMhfeR8g48AfIfxt52plJHVWcWqfr+j1IDN2kSWDRcjUbocPmwjzE3b99+giornU8pfVw+Lj++Lr8RQIEJEeg9QUoJMrQnpefx+RTrmBJrSod0HRyPu6c/FAvaBilpVq61T8RIyj9ierutvv+7PYcyMDULFx8YA8Y7zOcLGM1gbDFAyBTEzWg0M5s0DGZg42U0/B9JqQuMaIqLbHuDoj6iIeBdTMlUDJbevGYxV+8Ft2xlnJsNjOViVg6g9/R2LA4M9HMTSdXiuu3N0QJzwV/DaIWjUgV19/hZxCA6Sg9ItonxTNbLjJwRtr2JhmRoi5HCbNkveFU5LC7ygHktmlJJB6Yi7SdVBHV4Y8b1DvP1E…
0FACCE6A6A731DECB21AC1BABD51C6D7	1	sdf	JChemExceleQwAAB+LCAAAAAAABACdVltuGzEM/DfgO+gEAh+SSP42KdCgaPLhovc/SvVax44EtMuFYQgjaTQcitx9+fYTWMH4egnh7fZ2+/Fx+w1KCkRISq8BQggQoT0hfB1fL3UfU+AcwoSOwXzMLPyhuqEdEEKJhSX3iQiU8ZMxvNx3P/7uz0QGjcTEWQYNGtADzfsJmhJBedIUTuBUUyKzNg0IMZHKVg3/R1DFDjUm6vcGU5GhJhurkyZHygpbb85ZzGI94Ropwd6bf9NoBE48CBNwcXtDZJOGSMlJU0Mx4mm2ojdTJRqPSqqpp2RumiKqY1Svs//eSEKdIyteNRoz5Jafev0wg7emcpxdZq2pczRFQAeN1SvkpLFIys1YpJjMvDVlNT/Qa…
4DB5F4DF787C5B2911893DDF133385AA	1	sdf	JChemExcelSAsAAB+LCAAAAAAABACtlk2O5CAMhfcl1R18AoQNBrztH6lbrele1Gjuf5Q2UKkkZTYhE9WCeoEPPxsneX358okx0fUC8Hn7vH383P6i98kHLD7TG3gA8M7XC+B5fL3oOhIICHCXlsH9EhH4R7qgbqB/nUhoE7IrpfBKhO/H6u3vcd2VjkkuBs99lGLGDeZ1CpNdzBQnMdlh4NiBFCJPYwrntETDMokRR6X405jVVK0Uz6Z4NaWVYp/mMOhdxh7DKVPFcZKHqdnjh+gi5fEpPmJKMSGUbi9kpEkMOYyCvfTCZZviIz21tmY9xVnmMJvcFK1ZszdrilOPCymdSXEOfYSFttH8HMgNqxUsS252HT6HMT11BLO2JrvohSYx64PiP7XmK…
14FF4F7D88F2FD4772D06DA06F3C12B0	1	sdf	JChemExceleQwAAB+LCAAAAAAABACllktuJCEMhvct9R18gZSwDRRsJxkpUTTJokdz/6OMoSnXAxYpV6kXyPB/GL/Ur78+HXP07n4D+Hh8PN6/H38duew8osv0Bg4A3OTKB3Bc32+iYwIOAM20LNqXc4Z/JIJyQVETZZLFi3BinFcifKmal8WW1CwVU8SzS08xh6c3DfMKG/VPMbLye2/OYYL6QEjhKkZW7DzZMCKZNcRox+A0p7k9ZWZmM8apD3wFExRDOSRziPNTXIJtTjhsA5v25fdtwRS/zJj1USL2V5ohtvxI6u0YSXjzBjd+HTr8JxivnYT2hAtGvbnQmlJ+a2zMGKCJ1p7aY84kHKek08/ve+ocJqsP2dyapW4aRkJsr2JN+LXphzqL8…
87C4FC16AD8639069C8CDCD808D72ED2	1	sdf	JChemExcelSwsAAB+LCAAAAAAABACllTly3DAQRfOpmjvgAkL1AvSSSnLkkpw5d+jEgQOf39ioGQ6YEMNiwPoAHro/Gs231+8kCO7XSwgfv/7++/0nBMCiESZyeg9fz/VS5pAHpjLj7r097h5+EgBUWBmL6pLqF0ZMnLpWhiF8hj3j+N0wIMgdkzzLHebtFEbRtX9xUlzDvEDMDNYXm1taxiDqWIzCvJhUdQSkf+UsvoihiNq9mU7qXFIlGhguZXnCGzXpcdE4+oH5cc4bMB/AxLCGecHIpPTsgQeOgj4wTLhaxRQdk40DJ1msm5KUYqany68mlXDUDdn9nTpjMZdGoTbqBiEvJkXlauo4ZjS2xWiKxZKfjqaelMDAIKksRvNVfjUa29I77U2K1…
2BF07B804A65CB9D04A83B192A38E15C	1	sdf	JChemExcelxAsAAB+LCAAAAAAABAClVktuWzEM3AfwHXSBCCIpUuQ2TtECRdxdD9JFz19KstOXmouYNZ4BYd68wQxFfc4v3wkNqZ+eSnn79RsURwFoiA2IO76W99/pyTnUClEp7fD8/ZlZ+YmttSnm76oPWzj6UT5qxM9Nhjv1PRLsdpC5bBn6nAya6hxB7WR274Y/IwOVoOn+2G2Ng8z5gVBQGRV98NwqMWFaRn2S9qiJUFIGPZTAdsMkkpYR5mtFVC1bG/QJH7Nbnr3YpNm+QffwHsUYkm7IPaymczfcoKVl1EB3iVXR0jLMuPoGKw7OTnivYnMdz1BtWNZN99psGazd5z4pw74E8NZ+1vJuvOeufaN9/IebfissDj3KPNJ+4p+spblKTMf2u…
50CD33681BC66A74824145879DBFCBF5	1	sdf	JChemExcelIgwAAB+LCAAAAAAABAClVstuGzEMvBvwP+gHLPAlibrGKRKgSHrrh/TQ7y8lrVM7y4NNG2tgMcsdzIy4lM4vP7kBFzkeUvr48xeVWkJEJkAQpdf09TserIYxsaQEV9f/X+89/SYAGGT2LNstuHe/0i2Hf11oGgnazQky91KvaD4XDd9Dg1lIaXtZat+rKXeqARlWTpiJ2rWp8wOmTA0oLppKVGM0lghU4GdpTA1rG4mcKIs0jqtRkGdp7JUq3BaNcqU4DfFI5MS5KmKw/SybItOUmD2OmqIMRWVTQ03iK8XCS01fHRRT03R2yzBFvcVNsU41JTNwlIZzWR+kZdMqlripSmWZ0rVmMTUKunVx56rBvvkK1tQIqjO27s2GpgaLGLRHF…
8CD68D325D6A683EA70B0AD9A4C64C71	1	sdf	JChemExcelIgwAAB+LCAAAAAAABACdVstuGzEMvAfwP+gHLPAlUbw2KVqgiHvrh/TQ7y8lbVKny0PM9RoQxqMBZ8Sl9/nLDzbS0S5Ppbz+/oODtACSf8CE6KW8X5cn5zAWllLg7v53mVn5RQAwxfy36ksIVz/LR434fpNR6LhXIq3dydy2DH9OprOuzViZGM/VtM/IYBX2iPbmJuNO5vkBUy6DRL64ur0mmJShijxsb24AkpfBwbMarChpU1SHyFENYm9pGTDVXY2pcLJvvBoSOSJGsrwp4JnIlSrryGbDfj5mh6nG+Yh18OobroQt2zfimzscplh72pQM411Nh5aNWKqNt4hBNW8KrcmuBlUgKdMqNcR9UtTkvosfab/mw2pNGTelQvembo9l0…
959E27481A92602900FF185B3B62EC01	1	mrv	JChemExcelWTYAAB+LCAAAAAAABAC9WftbU8fWDlqrtShYrwWqW7zCgZC9c7eoZAbvilyq2J62NCQbiOYCSRDp42mx7bGfba0WtNWKFrD1hle0XlDweWae9Bf/C/6S752dgEk4ITZtiU/gXbPXrFl73jVrrcHyzUd8XumwGgx5Av6NhbLeUCipflfA7fE3byzs8PjdgY5QqayYlcLNm8pd0IW+P7SxsCUcbt1QVtbR0aF3tag+55GAX+8K+AqjzzccCXkSdDqM+kCwuUwxGOSyA3t212lzSj3+UNjpd6mYFfJsCGmDuwMuZ1hzJsUSZT5n8LDHXxZVL/MFD0etNci2BlluMOiPhNyFL1+J4pkDU6Umj1eVmgJBnzMsHZZtehkvWyI1q3416Ayrb…
4A6E63F0214C8D554E1334C5C637CBEC	1	mrv	JChemExcel7QkAAB+LCAAAAAAABACFVl1v2zoMfd+vEPy8yCIl66NIMgzby4D1XuBuD3srVMftDMT2YLtN++9HOndZrGUxgkAydY5kkoeU1+9emr14rvqh7tpNBlJlomrLble3j5vsULe77jCsAAvM3m3XJWEJ3w6b7Ps4/rjJ88PhIMvvVRNfulaWXZMd129ehnqGOWjZ9Y85KgX5t9vPXybOqm6HMbZlRayhvhkm4+eujOP0Mn85Im9i/1y3+RGeN/3zcbc78HcAd0q+DLvst0sfaO09UcVDva/EQ9c3cRTP4CWQs2/FY9VWfRyrnbh/JXOQyDHYvlnffuzKp6Zqx+36lveoy7j/MvZPJRmabl+VT7QdTT593GQNZNt1HLvmfd/HV8EzNkcQE…
23A575C3A6CC3A03AB72590C84BE5EBD	1	sdf	JChemExcelwAsAAB+LCAAAAAAABACtlDtuwzAMhvcAuQMvUIIPUY+1Saci7daDdOj5S8dpFcNcIsUwDOMz9Zs/Ker0+i7VKtXjAeDy/UOWGEiYOTGTyBn+r+PBY5RAEwDd3f1qrcGXENEiBsDYRHV5U7RqaXkj9M8EJ9hqxPcqI5i11FWGi7RBGUU1ibP5HJJJmJjmTSWsMmyqyxjmVOZrk5HysKnki/N8Nl1mqjYJS2WZ7pRhalams8koPk/T2XSZqZnqpqZmqpd4Kpve8F02H0Mygjqz/f5M+QGmTzgodjJjo8nIzzhvCHMbrk0/0qey8cVay7q4mtlgw92KaV0FbXw0ezaC3DamHsnmvjYTDe+dmtrFXtiqt4ZTofHakNli6oWwaObhbKRQW…
B06C83CE3FCE38BE73D5D99C020EC8C4	1	sdf	JChemExcelBwwAAB+LCAAAAAAABACtlEtuwzAMRPcBcgdeoIKGon7bJl0VaXc9SBc9f2kbru2YKGDJgREEz6MJh5R0e33nEovE64Xo8f3jo4A8AxDAM9/p73O9qCaAghD51bN8aq30xd77wYxe4IRLHV5EF7mk4Zd3+trTjbYe9jPZeJchcbKpWlW3TXI5pbXN5wGbJVR2yM2h2EGGRhrVHLMpMZ9RzWxTdHHoD1WcoDnU0uKuapaBd1Wz2FTHzdtvXjLapNgaik6r5ozerEL1TGpls9vFH02hes4U/XPCD1wUdM61RedcoisbcblnUnMocVxPOAyd1cw2Xb1ZQgUn231zZPvBhYKxxexqATfbgLOfbFBTbB54wlQNtDe1fVLBc381ukTmUE+9O…
00AE8BEB4F05CE184F4815E9814C9890	1	sdf	JChemExcelAAkAAB+LCAAAAAAABACllUFywyAMRfeZyR24QBhJIAHbJl11ku56kC56/v4Y0jq1NqYeFsw3vNH/Avv88pZMa6HjIYTr5xdXKYGZmhAnzXIJP8/xgDWSgmgItBq/T2stfAjRAsO7iCm5s/fwzPDHA1O55rFZrK4w5x0YjlIrY3KiaIlshbntxPCopkiexUgks9SrSVl42hRRx3DMVGezQTXahpVcE01jSqHaTZWcyySGIlsp3ZQaztRsNpoXKyfYg795U1pGwxu32U6lmIvKaDhVm8dY1b5Z2WYxGRGbDFMqs53KEV+OsVmV1tnsueGoJrXce1b5cbt23ylUkwr3ngnSnjfFlHrYTI+UdmMUx491mMp59vgBw/0mpahJ5xtO1jf/C…
86DF0D436AF43F80648A63C375EA9D1C	1	sdf	JChemExcelLAkAAB+LCAAAAAAABACdVDtSxTAM7HMKF7RPI8m2LLV8KgboOAgF50e2A7znpAB5XCQbZS3tynq4f87YKtKW0svHJxlTwsrK5KjyY/pZ25a4JJaU8Gr/LjNL74yIW39rwGjFHy4VSGvtGIJ/xfSQbinO92ARUOknpkuBwrldsbz+nUUBc20zF2zZwrkQ6mQxLBJjyeBaD12a54I1VtFg6epfBLioxVgKNFGaLFKZYxUVYBWcFWWuGGNR7xKx6TSLBT1qUER7HZfcO4diLO6voexOk4XVZSXaWaxpNJeqWnaPsoR14Wy6sxCXK5a3v7MwaDaeTtd5L0NOCyNPXURu7vT/dJHR987CJMHeVb/JZHu/lGjvetfVsrNg1mDXMZhP4s6ik…
C08E73D06D469B2E3DC7EE9912803E02	1	sdf	JChemExcelLAkAAB+LCAAAAAAABAClVbty3DAM7PUVLNIagxcJoI2dKmOny4ekyPeHosTzHU+FB+GwkFbgcrEAqdfvPwWtIm2lvP/5S8FUsLIzdTT4rdzGthXWwq0UvJufIyLKb0bEbX8z4IrRH14qWCPdMYT+FctreaS4nieLaNt3eVEIDr9j+fg6iwNSaztLAwzinJYGVQIPFjJOZiRAyHz4os00l5FAZY3DF2uCORYFReFbjZK+CDSV6a5Hy7E41IZy+uKIWRaqKtMXTNaogrPT9EUo664wnzUKjZrVQqQ8uw6TLL139eg6O9Z+svz6OgtDt+Xsl6pOOS0OTOJHRh5m+RoFTXfZcywBEhSz6zSdUW3GhxZUkxwLQchY233pV13yBBA4jlula…
86EF00F2B35413470960F4105D0BAFBA	1	sdf	JChemExcel0wkAAB+LCAAAAAAABACllUFu4zAMRfcBcgdeYATyk7SkbdPOZtDOrgfpoucvbaeJg3BjWTAM4od6IT+l5PLyD60a43wiev/6ZjchhoiYKBpe6bbOp8iBExoRb5776r3TJ5h5htEfKdXZ52gqiuDG4hIfM/2lR0b+rBgUqNsceZl8qhvMZQdGC7v3FVMNfRjjxm3FcHUfxoBd58jCG2mDGBRt1lZMuDQNYqS0eXYLprPycDVsHWt71mTUYhRXwxo1sa3F/3c1BbS2VqPdt+fmYweGwxu9VjMZRr2RorzUEFFH9eFqqusVo2I2hvndsmAm59GmYkubrt5Y5cFJxZa6jnmemdbBO7XBcDHBKEaKofUHl0YwKGJqh6uJK+A1r2aPxfGzV…
4040FA59BEBC28A1E44FC6A6DFAFC954	1	sdf	JChemExcel0wkAAB+LCAAAAAAABACllDtuwzAMQPcAuQMvUIFfi1qbtEuRdOtBOvT8pe18HJiLZcMwhBfqhR/Zp/cv9qpoxwPA5fcPTQmQiUhJ2PkMj+t4iBg2YAfAxf28Wmvww4g4yuCNCtam40qL0+BjCJb4GeETXh35fdf4KJ40DQUXmtMGDRcWm7KxMthQOzVS0KzNmqrcujWm6LMGq1m3htFk7o0weXdvxNVnTXRp6NagNp7zUqfe3nAxUZ5XTrrszfemc8PsPmcjzZYDv27QYBw/uWUzKPcePyqCUw6xalytO5tqctMIqfZp7lsmzWDYW1Rs8eHWG63YOanYUucxjzOT2vkyLDRYlLhXQ0XZ20uXejRcSEV3ZxOvgNU8my0tju9N5f3ZP…
219C9BD8668DBC47CA6D1E0B96DEBC9B	1	sdf	JChemExcelMQoAAB+LCAAAAAAABACllktuwzAMRPcBcgdeIAJJUaK4bdJVkXbXg3TR85ey8zNMFLBsGIEwnjxwSEvw+e2Dmxaj4wHg+vOLRQiQiUgoc+MLPK7jwT1cgQ0AX+7nZWbwzYjYYXCiVEVKX2kSLdItmPwxwhmWjPi+YzI266ualElfMF+bMGr5hvGUebAaTpVEZgwJlkFMTmjWazgV702m4Wq05t6RkyQlG2+xSeYZU/O0GsNIabdQGbEOYyqqzl1qaqMt5oSMPGOoFnzBfG4LVRvNwFLIBjHo85k3A6fmO24s1P0vE8b31GCoF4w3uyAOtvgZihLnRagNWxP+wWzrzR2DSYhHMT5wbrbo0giG/XjIsrsaf1uKxtVsaXFORXl/NU/Mr…
6472F70392A8AB0255F811B9679B9281	1	sdf	JChemExcelBAsAAB+LCAAAAAAABACllkluIzEMRfcGfAdeoAUOooZtkl41kuxykCxy/vwaPFSKaMSqghbCK/mb/4uy/Pz0T1vNbOcT0evnF3sWYhWRLKZNX+j6nE9Yo41Mifhu3J7eO30oM09i9IdTlezTTJJanWbECa+Z3mmrEY9Z5vKRWab4PLuw5yEZTbn6vczb72XuTGlqbWPqgWog05jrNLNUuY1Wg0S4rjKtdh+U0cTKushI2WTziClJuTRZBN2lj234FGy+ZMO1tcFqLJl6WSPORQdlcpJcZJEpZbT9IJOblMVe52KDMp4Mp3NNSVkGI/ZUbOkbbH0pebgaca3L1lvv49mYqa0d1FwHTVnqvaym1FofrAZHoM7dAhl0kIzJ0H9+/cZkO…
259471630CF429A6F156E9CC2C39FCF1	1	sdf	JChemExcelGgoAAB+LCAAAAAAABACllUtug0AMQPeRcgdfICP/5rdt0lWVdteDdNHz1wMohOINDkLR6GEe/gzk+vbBrebWzyeA+88vZiVAJiIl4cY3eBznk8VwAW4A+HSuR+8dvhkRh8yupUqax0psxXlmdhnhCluHf84aSsqtzxoZN6+ar5CGk9aMwWw4kYrOKyzholYNJZb6em8wNQ4XtU7qpWxWzUu9WW7xJnVk4Ktmt2+iLca45jHwCybdvgzHilpavNd8hjQvbj9p1GdNZdZgNpSI62jshVPGiuGiBNnXHNx+OmezK+rApGw+1GTSSKKq8ZeBsn10J023D3JMY9mIsIyVptxzCWpoZNMWDXYNa7Q1nYuqOdewBlEWDbZwb2wXS1/2jYg+9…
B7767A7F684B9B83425E7C08E104E355	1	sdf	JChemExcel1goAAB+LCAAAAAAABACllDtuwzAMhvcAuQMvEIEvvdYmnYqkWw/SoecvFQVxU3MxbRgB8Yv+wp+UdH774Far5uMB4Pr9g1kJkIlISbjxBZ7P8WA53EAQ4O+7PL13+GJEHDBbS5U0j0gs4jw1W0Y4wyvDfyeGknLrEyPj4wXzGcJw0poxWA0nUtEZYQmbWjCUWOr+3mBqHDa1TGpXNQtmV28en3iT2jLwBbPaN9EWYxzzHPgJk74ehm2mHi1eY24hzM7tJ436xFRmDVZDibiOxp44ZawYNiXIPmbj9tNZzcrUhknZfKjJHSOJqsYPA2UuE9PtQo5hrBoRlhFpyj2XIIZGNe2Bwa5hTJFaR5StN6UFW0xj4DwxXTDYYsNoazpbXHOuQ…
56097AFC34423224C1D6EB307334DFC8	1	sdf	JChemExceleAoAAB+LCAAAAAAABACtljFuwzAMRfcAuQMvEEGkSIlam3Qqkm49SIeev5TVJnbMoZZrGIHwTH/wk5Sc88sbacm1Hg8A18+vKIwQCREZEyld4H4dDxZDBagCxNn9uGqt8EExxiYGQEGl1LaKQUliX9njCGdYavj3WmZ6+bF63ySDnNgWpxgYSYaz+ZXBQKmMymBg0tplsixMbZGJoSDL7mweMrtqs+rPWKfmL++Ym3uJ19mMyjxls83UT4nhn+aGApcdeyrWzF2mSp1X6bYpG2WcZFIozDIsEzH7MtvGTxJOU8xtiuNgNtbmXLDJSMAsZbhT2Q7WLkOC8xJvm5ukRF1GU8IdO7w0K6ccRLMOy5B9FZpMMVNMYzJ2yoj2bIqVWAen2…
510220B7CB8515C37040026EA9AD20B4	1	sdf	JChemExcelFwkAAB+LCAAAAAAABACllEtuGzEMhvcGfAeeQOBb1LZJV0GSRYEepIuevxzLTjwdbiwPtBC+oT/z12NefrxxdBtxPgG8//mLpgTIRKQkHPwKX8/5lDUswA6Ad+P7GWPAb0bETQagrQfxNqM2xHSbYcvXCJ+wd9TjpkH32GbcRPu407wsaaRR53vNx0OaWyhpFrtQj3UT3m3OFG21G2veVafG+hQuaLxh+JihwgUXQ1kz0auGddyHemTDvQ3sOjW9e1/spjcZeVznEqvyoiYaE8fUiC0fv2imcQ3lqLKsQRebl2HIPM9La8M6t1kastCiRnJF5hIfbviqhghXNdxc+nVFfCzvVEZheb6b/LHE9eyG2erVzCgmMYXGvB7q1g03GrtQv…
F75FEED334E7FF08F004C942602A49B5	1	sdf	JChemExcelXgkAAB+LCAAAAAAABACtlsFugzAMhu+V+g5+AaLYcRzn2nanqd1h0h5khz3/HOhKET6UMIQQ+vn5av9OUM+nd9JSSI4HgOv3T8yMEAkRGRMpXeBxHA/mIQYSgPh0zketFb4oxthgMMRQkHN7EAMj3e/scYQzLBn+OWL+XvHuPl/HDI8aFnWNmI9N1cyt7MLcXx52ZYOBSaubzRYMBeTEu6uZMRgold1NGUZyd1NzxP9UDQUuuT/iWIUnTM31eWa3TdUo44hJofBi+W3DRBQfsy3inHCMmNu6iZ3VxKBSsGFyQMmle1KiRSYMZXyOeNvWTEo0YTQl3LH8SmtlkJBVtBtD9h1umGJNMfVhbF9nnaopFrF2rmLDVCtnasrWYerGcNI0R…
0E0FD99C548B0CD22120F7B4385BBD4B	1	sdf	JChemExcel8AsAAB+LCAAAAAAABACdVctuGzEMvBvwP+gHIvAhieQ1SU9B0kOBfkgP/f5Sq629yfIQ01gYxHg45oik9uX5jYnawOullPc/f1FJCgIMAjDs9Fpun+vFOYyFuRQ4PPePmZXfnghTzH+rHkIY/SqfNeJnk3mCytB4JSvIUebn92U8hUR0CcoAScuIsK2IEewg8/GQKQVoK6LRxkHm5aFq1GxLxoodISmDldVwVYOmLSfjySa0mcIKoyer8eTWO33qWc7UGMAr8gG3dDUipCtiHpSUoUrNbicysg2f1djWH/K1oOwRU220TctcBmNJVkO1N8AVDUifDVci/D83gsmzcRlWoCWjXY9z88CGu4zK4HU2nehYzSMbzlW67NfW/QJLmAJgX…
016B10B1002FD1AB8AA3BEA15CDD64EB	1	cxsmiles	JChemExcelcQEAAB+LCAAAAAAABABNTksKw0AIvUqXCTgy6nwTshroMjlEr9BlDl+1KQ0MMu+rz0HbGP5oTNsx70rs+zamg+ZL42OMY7A6HudrEchAAlzgvRCQvgrUYQodc4FQsDGsoWHJoDNWBR25gc5UXZEKgSJW86k9OdKsISYzUlZQkRh0dnIldSv/ChrJyPZP2H2pJAciYJQoyKhVgsV5PSMwJkswlmpCbA6aJ4rtII8zyh9g1ZMjhAjrjfhWKJcuIv1i9/J7XbzI+fwAWI30UnEBAAA=
0E63606FD40268834237B2ADA4D57F59	1	sdf	JChemExcel2gwAAB+LCAAAAAAABACllktu3DAMhvcDzB14gQp8SuK2SVZF0l0OkkXPX9rydJyYLTqyYRjGN9Rv/qQe8/T9B/fu5tcLwOvHLzQlQMNGil2dn+HPdb1EjAhIA8D1pvV5v9wd3hkRFzGAWsSqx8s3KlK1LgxL/IzwBDeNf91DxkpV1iHTWqPTMlwq8l7m5wMyWpzbeVNamMROm5Ki7ng6m7sMFhOfleHSutqQIf5k6m1GJgZXX4t9yhRQIUKdbDgXbEipzCOmoj9m9bSpGKyUZ/OAzNIfla3E3czmTIVM5a4jG2OeNLXLhgv5dIn3tXGxydrsOsVFdLpT+3nz12zoP2Rui+FkNr1hH8uCap8tsZQau9V4E43Bs7sfOvLIq/Ls9IscT…
6CC1DEFC80AB8209F601903914A36512	1	sdf	JChemExcel2gwAAB+LCAAAAAAABACllktu3DAMhvcDzB14gQp8SuK2SbMpku56kC56/tKWp+PETNGRDcMwvqF+8yf1mKev37l3b3S9ALz++o2mBGjYSLGr8zP8va6XiBEBaQC43rQ+75e7w09GxEUMoBax6vHyhYpUrQvDEj8jPMFN41/3kLFSlXXItNbotAyXiryX+fGAjBbndt6UFiax06akqDuezuYug8XEZ2W4tK42ZIjfmXqbkYnB1ddinzIFVIhQJxvOBRtSKvOIqeiPWT1tKgYr5dk8ILP0R2UrcTezOVMhU7nryMaYJ03tsuFCPl3ifW1cbLI2u05xEZ3u1H7efJoN/YfMbTGczKY37GNZUO2zJZZSY7cab6IxeHb3Q0ceeVWenX6Rg…
19A0A58648E1F6254728581AFF0A543E	1	sdf	JChemExcelYgsAAB+LCAAAAAAABACllU1u2zAQhfcGfIe5QIj5JTnbJl0VSXc9SBc9f4eiHTvRpKgpQTCEz6OnN49D6fnbD+7dvZ1PAK+//6ApARo2Uuzq/ALvx/kUNewgAoDbSdvv7XB3+MWIOMQApKj7VkCFCHVcYYm/EX7CVeNf55Th0rravLl68zuZ5xWZJyzEje5k3h6QeW8qZEy8LrrRwiS5m8dknLdEjrq5ylCRqsebotLaclO3iA+54YINKR2/RxY8PJjVw+MXNyvlbh6QGdOictkM3czWmgqZyl2nG2NebOrODRfy5Yjvs3GxxWzuVoqL6IEXxW1uvnRD/yFzfW0ddNMb9rktqPbViKXU2JHzSjRuXt3h6MjTV+XV8QsPJv0ig8SrX…
50CA59646CA63771EA1D188B171C440F	1	sdf	JChemExcelwAsAAB+LCAAAAAAABACllk1u4zAMhfcBcgdeYAT+SuK27ayKdnZzilnNYs4/tJ00TswWtWwYhvGFen6kKCnPT6/cu1c9nwDe/v5DUwI0bKTY1fkFPq7zKWIEQRQA55vm5+1yd/jNiDiJAVipyhEMP6i01mhiWOJnhOc/V42v7kVGi3PzRUaq1rUM7JFhEsvd7JCRou542M1NBouJj8pwaV1tkSG+S+p9RCYGV5+LfSgpoEKEupL5tcsNNqRUZk9SMT9m9XBSMVgpd7NDZpoflUuJu5mNJRUylbsubox5MKmVGy7kwyVe18bFBmuzmikuosMzte6bT93QN2Sui+Ggm96wL8uCah8tsZQau9XyJhqDR3c/dOTFV+XR9gsPJv0ig8SjK…
473881B3C219ED28417BA370653BDF17	1	sdf	JChemExcelHgwAAB+LCAAAAAAABACllk2O2zAMhfcBcgdeoAJ/JXHbmXZTzHTXg3TR85e2ksYZs0UtG4ZhfJGf3yMlOS+fv3Hv3vB6AXj7+QtNCdCwkWJX51f4c1wvMUYIxABwPWm9Pg53hx+MuIoBWKnKGjefqLTWaGFY4meEr3DX+Nc5ZLQ4Nx8yUrVuZF4OyTAt1hM3R2SkqDuedvOQwWLiszJcWlcbMsRPod5nZOLh6muxT4UCKkSoG5nvh9xgQ0pljoSK/pjV06HiYaXczQGZpT8qtxJ3M5sLFTKVuw43xjwZauOGC/l0ibe1cbHJ2mw6xUV0ulPbefNXN/QfMvfFcNJNb9jHsqDaZ0sspcZuNe5E4+HZ3Q8defiqPDv9woNJv8kg8ewKD…
97D670321DF430B6586279EBF1FD6532	1	sdf	JChemExcelMQoAAB+LCAAAAAAABACllsFOwzAMhu+T9g55ASLbsZP4ysYJbdx4EA48P25DadcaRrOqmqpvzj/7d5zu9PxKtWrW4yGEy8cnCGMAgYIMlZXO4ec6HiyGciANAcYbx8/5UtXwTgAwiIUgMalke3iCiBnqwCDa1xBOYdL4624yHBWhtMUCOXfKSCTOaXjCSBlSdzagQG0xE3CnTIq5lNK8ITXPZ5nrDhmKtYzGDhYTyULmbZdMqfy9OGvR7qIkVWoWQ0rSXRQUwCaD+IvFdFcGYxLJDxdlixnvZXNXZugPT45UkU5vTCZT5ZaNEHUWtciGIupNUXs6tfRGk/QOw9wpiom7O7XcN6ts9m2/aRgeyiZFVgU3m77RTBHLTcP3FDVnY0Nau…
E451AB6AAB8E5359F7715208F48EE33F	1	sdf	JChemExcelfAwAAB+LCAAAAAAABACtl0FuGzEMRfcGfAddoAJJUZS4bdJVkWTXg3TR85caeTrODBvHdAzDMJ7JD/KT0sBP339S7yr9fErp5fcfqIwJKjRk6Kz0nP69zieLKZSKpATLG5fP7aWq6RcBwBBLqeUGrY1vmCvqEgrZfob0lFaNj96rTGlEM7lJLVcyb3fISK4V20yWphisRjKhjORvltxYgjI1F60yZVCgB2U4K8KlqQoSr4ZYypwUCZSwN1ZCnzKFw9VwBoXLwJmAgzLFxrysn1lMytcDf71DhnJvy3zGpIhqcP0ot86XZNGm4aZq6TQthlJquClogFMG8T8W000ZG3Ot8nBTlsx4q5qbMmM+vDrSaw16YzJCnS/XFlGwqatqKNvlx…
6BEE5E14862D3CDA4D336167EDAF8363	1	sdf	JChemExcelfAwAAB+LCAAAAAAABACll0tu21AMRecGvAduIA/8vs80SUdF0lkX0kHXXz5JrpWIKWpKEAzhiLoiL0kBfnn+zr2PWq8XgLdfv9GUAA0bKXYd/Ap/j+vFY4RBKgAuJy2/92OMAT8ZEacYgBQdYwY8SUHSOhkWv43wAjeNf52rDJfW1aYMl4pMO5kfKRkqrTVKZ4MNaZWReqKomwwWk3HeGyzE6aLunTqVzV3mpDdbUf5wHW2czQaoEKGm52br1FHm/QEZd8Ssni7KH1aKs3lAZk6LymZxN7NcUS5TueuajTEni9plw4VG2uK9N0Ms6c2uU1xE053az82X2dB/yNyW4WQ2vWFf14Jqz1ospfq3c70S9Ydz2WjBgbzmVTk7fp6DSd9kk…
307BABDF85E9379CF3714A65DD1F1B21	1	sdf	JChemExcelwAsAAB+LCAAAAAAABACtlk1uGzEMhfcGfAdeIAJ/JXHbpKsi6a4H6aLnLzU/8ThmiliuMTAGnzVPj0+Uxs/ffnDvXuV8Anj9/QdNCdCwkWJX5xd4/5xPMUYQRAFwuWj5vnzcHX4xIg4xACnqvgygQoQ67rDEzwg/Ydf417XKcGldbX24evODzPNdMtiQUjdvd8hQEbP6sJt4WCl3c4fMExZS2bLpZjZXVMhU7rq6MebJog5uuJBPR3zMxsUmszmsFBfR/9I3n7qhL8jsXfygm96wr7uLap+NWEptra13ovHwnBst6Mirr8qz7RceTPomg8SzB0W4IZHdl9TJosLNthm0tLo24pRMr7IssxUjbdMRxyrrKlORjit1T8QW3eJbNi5i0…
AB4C8AED8D2D0B0F442BD69E446D84B5	1	sdf	JChemExcelBAsAAB+LCAAAAAAABACtlE1uGzEMhfcGfAddIAJ/JXKbpKsg6aJAD9JFz1/OyK4nHiKu5Q4Ghv2ZeiAfSb08v5GZaz8eSnn/9RtUsIBCRwETp9fy9zkeIoasMJUC64vr5+Vx9/KTAGARK0UrxI/48sSVwWxhUONvKC/lrPHVO2SkNhNZZKiqKk7KcLXGPmSkmU/LKNmaDdaOStNFATIPGZDep2WM2YYMssCkjFZsfsrGbDobrq2vh5+gkstsp8Ibh5OxQiAbmY/7OsW2yoTFzLqR+X6HDNVucjrcvM/ODVXrYMMbJNLJoqhCBxxFIX7y5pIN3ZTByqrt4aLisOCtbG7KLI7IuT8WKz7nTci0sZqRjRJNFrXJhir69PhtvXHWSW82n…
EEE15F124EEE5F1943497F0DCD58B8AC	1	sdf	JChemExcelNQwAAB+LCAAAAAAABACtlkmO3DAMRfcF1B14gRY4iBq26c4q6M4uB8ki589XyV0jkaTkGEbBeEV/k18U7dcv37S1Xvx4IHr/+Ys9C7Fzlcwtd32j83E8IMaErBDx6ZTT7+XovdMPZeYhRi+SsruMK0uWWx0hnPA303f61PjTOWU0afUyZbRovpJ5fUqmiMi8cr7J5uMJGUvZpEyZrOqL2Viqpcp0qZTWFmVygsNtM1usLxZ1keHkaIfdRXEyy7xssTbVWRSzrC94LlI3mVbLsoyg66ZMg8ehjPxVRpKxb9l0NPRiNpyq2yZjkvOaxZ+3zPZz5uVsuE1vYHZlX8sGMq3bJlOyXmfzxKDALZhaPotSW7X4Soaxp1Z3OGFD6s1OWpNB+…
97EA8F052ADAD765FD40F9995B34650F	1	sdf	JChemExcelMQoAAB+LCAAAAAAABACllE1u20AMhfcGfAdeoAP+DDnDbZKuiiS7HqSLnr+UZCeqxRYxLQiG8JnzhnwczvPTD57T3c4ngNdfv1E7ASoO6ji78wt8POdTxLABOwCuL62/n4+7w09GxEUMQFp3XwK+URPrtjBs8TfCM1w1/vfeymBT8apMb0yimwzxoKIMtzF7LvNWkYnF5sMf9QaoEWHfybzflQ0OpFTmnqKizar2cFGxuFOezR0yS3+6XCyeqlorKmSMZ9+yUeZiUbtsuJGXLd5746JFb3ad4ia93Kn9uflnNvQFmeswPJjNHDi3sSCbVYul2Rhj+5Iei6v3DTrylpdx9fhFDirzIoPE1QmPbEjkmpfU72K9DENvw6h6iUqbJmubt…
9DF4F0A062D6F1FF9408F9F8FD696DE9	1	sdf	JChemExceljwoAAB+LCAAAAAAABACllE2O2zAMhfcBcgdeoAJ/JXE7M10VM931IF30/KWjpHVjtmgYwwiEL9Qz+Sjq9eULz+mdzyeA9+8/0JQADQcpTnV+g1/P+RQxPEAQYL10+f39uDt8Y0TcxACkqfsW8ImadO0bwxZ/I7zCTeNf770MNhOvymhjElsyxIOKMtzG1FzmoyITm7sPf9YboEaEupP5+lA2OJBSmUeKijab9aeLis1KeTYPyGz9UblaPM2sVlTIdJ66sjHmYlG7bLiRly3ee+NiRW92neImWu7U/tz8NRv6D5nbMDyZzRw411hQn1WLpfUxxlqJxubqfYOOvPLqXD1+kYPJvMogcXXCIxsSueUl9bvYrsOgbXSqXqLSZpdLm60Z6…
B86DFCBA6F1653FAF0227050750AF5BF	1	sdf	JChemExcel7QoAAB+LCAAAAAAABACllD1y3DAMhfud2TvgAuHgjyTQxk4aj50up0iVIucPJGoTeQVnIq5GBecT+PQAEHz6/MJm7n69ALz+/IVVCbBiJ0VT52f481wvEcMGQgC4vmPx9wkZ+M6IuIgBSFH3JeATFWnaFoYlPiM8wU3jX++9DJYqPiujhUnqkCHuNCnDpZvmMm8zMrG5efdHawNUiFB3Mt9OucGOlMqcSSraXGt7OKnYrJS7OSGz9EdlK7HVWueSCpnGpsNNZZ5MaueGC/l0ife1camTtdl1iovodKf25+ZDN/QfMrdheNCNdbQxFtRstsRSWu99rERj8+x9g448fDWePX7hoYptMkg8O+HhhkRuvmT+Lq7bMGjpjWYvUSnWZG1zL…
6D93F9DE35CA20CD80216481BE17FC10	1	sdf	JChemExcelkwwAAB+LCAAAAAAABACllk2O2zAMhfcBcgedQOCPKIrbznRVzHTXg3TR85eKnImTEC3MGEYgfLFfyEdSytu3HzQMAM6nUj5+/wFpWEBAscFoRu/l6zqf/BmmwloKXG68fN4uMyu/aBMrRaoQjrlqFVrvcwXVv4bys1w1/nUvmV65Ec8VV+vQdjJvh2QGKa1oOunYyXwekmmGutLjgZKMRmpXpLVqXTUtwyx9xUWEWW/EvYFNZviVtrg3hE0GqKdlTPsWDbRh+WhUbfWNZ7e3+EjB1Qs+tvZDSref1sF8iYYq9561eNSOQ5YMIma7+CaDlUY6mltSWIHRktGoT7jBkulmnC640DUpHZJvPzTaKiVsFMrgf2V8NJW2SnWS7EbR5mi2J…
821C893651300D2C1526015474E2B885	1	sdf	JChemExcelYgsAAB+LCAAAAAAABACllk1uGzEMhfcGfAedQOCPRJHbJl0VSXc9SBc9f6nRTGxHRIKRjYEhfNa84aNIel5+/CI1ALxeUnr7+w9qwQQVGhbQYvSaPj7Xi+8hS8wpwXbh9n37mFn6QwDQxVKSbE1krKCo9RVk/xnSSzo0vroOmWLY+qpmVqyLMjVLQxqrIq0tR6PUNpmShZreybyfkuFC3FecTaAsm6qEOqKBMpK9y/w+FY0nxEY0BNIWTTU/Kd1NIS2balmZt2gos4guymgW1DpkEHH1pG4ymEmXo7mZwgyMthhN87oxGDJixstVXOkw1bTKsgwa7SdV2SiUwW9lvK8b7SclVFc7vHhrjqKjDEj35Xcmxd5Je9F5+ZW2OrZKxsqwN…
C5D7F814474DA633AC3051500C676297	1	sdf	JChemExcelBwwAAB+LCAAAAAAABACllU1u4zAMhfcBcgdeoAJ/REnc9mc2g3Z2PUgXPX9pK5lxY85gzARGYHyRn/keKeXp8SePYQ3PJ4DXj0/USoCKnSqOavwMvz/nk68RAqkAuF60fv/5mBm8M+IqBiClmi0LHqhIq21hWPxnhCe4avzrupXBomJZmVqYRKcMcaekDJc+aizzlpHxh5t1uzcboEKEdSPz61A12JFCmSOmvM2q7W5T/nCluJoDMkt/qlwiHqqaM+UyjUed1Shz0tSmGi5k6Yi32ZhoMptNp7hITXdqOzd/rYb+Q+a6Ge6sZnQcc1tQG9mIpbTe+7yT6g9nzxs05FlX4+z4eQ0q4yKDxNkd7tWQyLUuyZ/FetkMtfRG2UNUymiyt…
F13D30CBDBDD9EB184FF2628952C4E7A	1	sdf	JChemExcelBwwAAB+LCAAAAAAABACllkGO2zAMRfcBcgddoAJJkZS47UxXxUx3PUgXPX8pK24ch21g2TAC4YX6ID8lwm9fv1Nrpni9pPTx6zcIYwKBigyNjd7T3+d68ZiCqXBKsLy4/N4fM0s/CQC6WEqaGaj0FWUEoL6C7H9Dekurxv/eVQZUW19hLqw6LSOCdWzWajgtQ6h98xffXHk2G8nFRIcMKrRJGc6GcCtKYNobycRahsWkUKazAVvbzAQ8KVO8P7UOb8h426nPAzKUW12M7RYTyUbmxyGZ2vi2Wa3adFFSGg2LoRSZLgoq4JBB/IfF9FLGb5KIni7KNzO+yualTO8Pr440kUlvXEap8chGiCaL2mTjY8seijrSqa03VmT2Mtw7RT79p…
E454FC6F23108477DB7A8F1AC45D91B2	1	sdf	JChemExcelSwsAAB+LCAAAAAAABACllU2O2zAMhfcBcgddYAj+SSK3M9NVMdNdD9JFz19ajpuMQzSNbBhG8Jl6eHyinLfX72zmrZ9PpXz8+o1VqWDFToqmzu/l73U+RQ17ES4Fx03jeb3cvfxkRFzESqlgiho/XgTE6yhFiNdY3sqm8a97k8HQvMig2Y3MjydkFJrpcMNQa6VJNwLWxFcZbebTMpVtuCHoVHlSRgFJZJVB7X1axkRslSHR+Z2i5hc3ZtNuBFofi18Q2HV2pyIbx0uwymMQN5nP53ZKbMhExCJ1cvwYuullcfM+OzcM1tHWbIi5TjbFgB1pbYroSzZXN/xQhkBqbYebisVKj9w8lFkS0W1/LI74XDYh09ajGW4q82RTN24YyKfH7…
20F3884E755B58F28F3F28C33395D596	1	sdf	JChemExcel7QoAAB+LCAAAAAAABACllE1y2zAMRvee8R14gWDwS4LbJF11ku56kC56/kKSVSsSpq4pjRbyM/QG+Ejq7fU7u3fz66WUj1+/0ZQKGjZSdO38Xv5e10vUsBehUnC+l4f71XsvPxkRJ1kpBhg/4uFFQNB9YgjxN5a3sjr+dS8aheqqk4bBzGhQI+BV+qLR6n1YY+xzNwSNjIeHQhJZNKitDWtcxBcNieKgxoBqv3XjPtyNQG3zyy8I3HV0pSKbjrdglVE3ms/nVkp81kTEIrbR/HhCw9Bcby/X3kb3DYM39CUbYrbBoRiwIS1DEX3J5t4NP9QQiFk9PVS8rPSom4eaKRFd18fjiI9lE5q6HM3oxpgHh9p0w0B9ePtts+lig9lsVopB9…
6BA8BF5B32DC78433755CD7F40978571	1	sdf	JChemExcelfAwAAB+LCAAAAAAABACtlk2O2zAMhfcBcgdeoAJ/REnczky7KWa660G66PlLxU7tGbNFQzcwDOML/cL3RMt5fvrKY5i26wXg9cdP1EqAip0qjmr8Ar8/14vXCIM0ALwddDtvHzOD74yIUwxASjWbBZ+kDLE2GRb/GuEZ7hp/O44ySDUrUwuT6JTh0pBpJ/PtARkufdRY5i0lQ6X3TklTXLAjLTLS0tlsMlg0v1KbKSzEJ0ytMn5zs25nTQEVIqzJlfJgVdvpbvzmSnE3D8jMYKus2QxVzZlymcajLt0oc9LUrhsuZOmI99mYaDKb3Upxkfpf5uaP3dA/yNyn+GQ3o+NY9kFqIxuxlObbzHIl1W/ObqJoyEtfjbPj5z2ojFUGifemH…
8BFB337146233F801DDAB9BA01640ABE	1	sdf	JChemExcelCA0AAB+LCAAAAAAABACtlk1u3DAMhfcDzB10gQj8ESVqm6SrIumuB+mi5++Tx+5kYiKo5Q6MgfCN/Ew+kvK8PH8X9979eknp7ddvssKJjBoX8tLlNf39XC/Yo5q0p0TLxcv3/dN7Tz+FiIZYeqLMjeW2qr31sYUyfqb0kjaNr65NxlzbWHEuLOWDzPshmS0aySz1fDSSvXCZllH4Plaaq1SaTqr3uiRVMjPNJsW5Vq2no0F9yM97w9nlP1TqHs2ub+4yfCCaU10suRZuqwwvqxmLYSyr3G7mbjodDXVfY6jUfL7gbnW92exjUj8OyGi2upXZlHwyqZJFy+ZIsdlKldzd1xFQZ5uUsUytLJXiLMSz0Vhut76BTPWHYThisaFSdZGRX…
9EF12DA38CA87825F83ECC8EBDBF0CBB	1	sdf	JChemExcel1wsAAB+LCAAAAAAABACtlU2O2zAMhfcBcgdeoAJ/RIrazkxXxUx3PUgXPX8px64nMVE0cg0jEL7Qz+SjKL++fGP3rvV6AXj/+Qu1EqBio4peO7/Bn+t6iRhBEAXA5abld7967/CDEXGIwRcs1IhvK+utjxAs8TfCK2waf7s3GXVpY0WlEtdPMh9PyWzZcCG289lw8Up1WkbC97GSYmw4XVTvthRVCxHOFkXFTOx0NtEf9PPeUHH+D53asznsm12Gnsjm1C7mYpXaKkPLasbiMJaEbw9TV5nOBruvORg2n2+4q60Pq34u6vsTMlLUtjaroE8WVQtL3RypOtupWrr7OgLipJPeaMFWl05RYaT5bCqa32TMp4ch5lqFbjKiJHNFjd2i4…
E8F685B7719B3F37F98B8A57F32BCC93	1	sdf	JChemExcelYgsAAB+LCAAAAAAABACtlU1u3DAMhfcDzB10gQj8lchtkq6KpLsepIuev5TlaT0dtshoYhiG8Fl6Jp8o+uX5K5m56vlUytuPn6CCBRQ6Cpg4vZbf1/kUc8gLcymw3bg9/1zuXr4TAAyxUriyNInBE1XD3geDGq+hfCsXjf/dF5lm6FMGmsBB5uUuGfQ+Fj9hZW9tUYYqd/oMGcSOQwZqQ1pNimo30SmDtAk+JBOLm3dfloEOWwwY6YEcZN7vkAljVdvD0cRiwTyaO2SGscK7N6aqa0mNbSaTGY0SLSZ1iCYqyJctPnrjrIveHHYqjoV8St38Mxr8gMylih+MxjrY3jKarVocbavPnjf6YCxei0Yq4Oi428h5td9INWabI+y+6o2GI…
B07A6D76436E4CEED4E25E1C757F582B	1	sdf	JChemExcelvAkAAB+LCAAAAAAABACtlTtuwzAMhvcAuQMvEIKknlybdCrSbj1Fpw49fy2lrmxTi+UIGoxf5Ge+ZF9f3iQpRT2fAO7fPxQ8AzNFdqSc5Ab/63yabCSAJABa7LZUFT6FiAoMIOD0WAwuDhNPntOih3aFNaO/Z8yf88Xj9EALzPsuzByNYM5pNJqIXlS6Se2LpiWlgehwbQR9CqOYllRAF4c71TAReV3iPbVpmEOd8ijZue7cfOzAJGTPqdupPZgWje3U10g0ESM9YW6ehGGMmynekVRreMY4Pn4tmjQBhy9DK/EhTEsqYXbDU9ySUqTxG77E6JGGzx/RQ51ql+FgUo9oLkzoxn8wy2iGazN1mutey64v+9lhLYe+HCtHtnKqDsY61…
773CB7425C09EA5BC5CAFF5E6B7FFE39	1	sdf	JChemExcel6QgAAB+LCAAAAAAABACtVLtuwzAM3A34H/gDIUjqvSbpVCTd+hWdOvT7aylwZZlaLNfQIJzI0/FI+XZ9N+RcMPME8Pj+4SgBSMgKsWMvd/j75mmJEQNiAWiz6pdSgk8hokwGF0YrSfLOYnJUQgmXY4IbtBz99aIhDOxD3jk0XtyG5nmARpCti12aMTUeOYZBNWvKWW9qUUrNAZpGDYsbVAPZm2Lsxay7kU7VufHoadQbyDSllMUlG/6hKME4bnFVw+jHG759U7tOfQxNserUEZrFERdNf4q/RixmFBPOq9Fzc0BNflMczqrZNPzUm6pqTo1fpVENH6MhtGdoorPS/HmO0yz5XFYLmz5s14QWdn3YFx7Zw6EkqOhYThSc1lsbmAm4I…
718F8FC1456577A48CE4F644BC064D02	1	sdf	JChemExcelbgoAAB+LCAAAAAAABACtljtuwzAMhvcAuQMvYIGiRD3WpB2CoukQoKfo/edKMvyIySKw1UCD84v8TP2UBF8vH+QyJz6fAIbb4/YYAJCdLb9kkd7OpzJDESgXXR05Z/gmRKyI8t9ES1weBjR+fCpamUa4wl+M9dhgQGDuM8a9xFjjiXGsJo1PR6qZMSAw912LaikaZk81ZKy3sdfioVocomrxoWq6MEO1ONMLi183fLZYNvxrRzXOcByTyWA4vChvKEUed1BgxIOYajGn7k4th0FW83Ng38jtt8diMomT6z0MK0yXxVxSPP1jwztPeOJWjXJt7ejUehenPB3SLm86MEs1XRfFYrEzDjsaPt1+ArNnFy/XVtf2CzOmw+KSb9t4lp0u+…
3B2DEAE7C7DE7051BCA881E17C9D1753	1	sdf	JChemExcel/QsAAB+LCAAAAAAABACtlktuwjAQhvdI3MEXiOWZ8XNb2gWqShdIvf9R6nGaOGQMNDEoQtGf8ed/Ho5yevtEIh/weFBqOF/P10Ep4wjyL4LB9+MhPyFQZLPevFJK6geNMYxQymqMRHyH2gZn+M7o/Niok7rHWF4jxo1LCsZ4dAvMZQOmuiFNf8AdGKcDjB46k5ownW6m2tAM3OGGtAsm8h1opNAuMf2/xANo726S2udGNPy0wc2MGR4k9dyN1xYTdo8f6ugsjosj7p6bOsVdmHluZG2+97gZXnTCrXY0pbe5xLXhRtt7h+H53Cw7Nfnq7FQHpo6f6NQWTE2qq1O1xBkYd7up49eJqe+8jsMQNFgILzxTr3kX92GWSXWMn1t76JziR…
D1B9686FC1C403ACF88752CCA783BB27	1	sdf	JChemExcelvAkAAB+LCAAAAAAABACllDmSGzEMRXNV6Q68wKCwEACRzhJNzThz7tCJAwc+v7m0bElkIk4Xg67fwOsPgOTL8zubaS7nU0ofP37/+fkrJSQ2Ysoc/Jr+PedTjWFN7DXiav1/IiJ9Z0RssJQEsmquL08EQd5DEepnTC/plrFeF4xhbslPDM7EV5jPBzAZMFCHG3HdxShgrXC4yRq47aYY23Bj2WizNxkk0IabCI9NjAF7sS/3hsGslGVRj7U4B8XAEGbeLIoB9bJvqJTdFhtkdv4yhmqLUY7DwFq2B64qvcUChaRsttjqgRRvGISiuOumzocEj0lRucZ8e2hS9bKRUVTN3d3FCKZ6HIZsebcoBS9By/vmEYwDheTDjYttt9hlnHAEd…
F2148019228C5546AE75F2A95CEB425B	1	sdf	JChemExcelvAkAAB+LCAAAAAAABACllLuOGzEMRXsD/gd9gcCXKLLNbqpgN136lGlSpMj3Rw879lhqTA8GA+EO5+iSIuftyzeqVVXOp5Q+fv75++t3SoCkSCjk9J7+X+dTi6GSqLaIu/t2uXv6QQDQYSlJBhCbK3HXvoKmAaS3dGTs74nhTA5wATrWO8znExjJFaeHFzHXpChbEQ1ibkm1lVYI1uaW1IuYa1IlM4nEk2KQiSnuHHSjGVTrBLJD9KQ4g7FNoKCXoJuShWdFlgN/BkOtIgYTCDV8Ug1TC73cfpQZBWZt1D3qRrOxlllsBIpiSnaSy2gSHEbzGQxmQ8dLFxf0MEZtetCMSlEMt9FUnBgXvZ+p70+VuEi146wH3NQsajZ9KRuGMczI0…
48DDA0A67AD04C68DC66448FF9D78B04	1	sdf	JChemExcelGgoAAB+LCAAAAAAABACdlU2O2zAMhfcBcgddoAJ/RXI7M10VM931IF30/GUip01hLjo0DIN4oT68R8nO68s3ISax62WM95+/0MkGEAghhAi9jT/X9ZI9tAb5GPB0/70iYvwgALjB8reZJZTV9/Evo74fmAVBu1Jb+oR5/X/MF5iOxHsxuVMPk0sE447BrBSbGJxsansxk61mqPQg5jseiUfbDZDrrsIV2pgwl73YA/puzB9ujFd3xDQFhHfFSM8j/vgEhieaHRhQ67rhybBng5P0vmc9NxZM281CjiZGJjgeOxWh3gwlU5XxGPFqnxuZK8D2bFSD2qEI4/CAHt3ZaG646g4V9DjPnw6lM8QPzFqLm27WBIvjZfAFza9fYtT2C8k5p…
11127AA45B4190171F71C0E261F04160	1	sdf	JChemExcelvAkAAB+LCAAAAAAABACtlD1uwzAMhXcDvgMvUIKkqL+1Saci6daDdOj5SztwFNdcIsUwDOEz/cD3KOv0/imlcNR5Arj8/FJUBhJmVg6B5Qz3a56sRiJIBqCHu121VvgWIlrEABSlpLKsCA3Sw+oEew3/vslE+4SDLd4Ila2BJvPVJcMoIcfubjLHcpNJccDUJiOoOY5nI1jKgKlNJlhfu4ivXaYUTaXXVEINJMPdZGTVPNxNxhLra7up+33zjEzLJmJI0jvwJpOQR/bNNvCEibpNNZmM2j+ptottZiN/+CZTMPVHfD/9xkw1mUPEz8gEjFn0BQPfsnnRvhn6GVo2Q4dokxk40hlA1uceGwsONqbryz02Fp1qY8mpNpadamPFwcaqI…
546C6B270B3ADA245EE2AE9D527D6D26	1	sdf	JChemExcelGgoAAB+LCAAAAAAABACtlk1uwyAQhfeRcoe5QNDM8L9N0m6qZNmDdNHzF0jsgJlFMbFYWA/49OYxWL6cvzRa9Pp4ALj9/FJgD8hoGMmS4yusz/GQ1rADDgBYjdcTY4RvRsQMg5NRHLx9vBHbshRVmka4QMuQR4+JFmvMfQBj0xbD+U0rn+zsxnhy/o1urNKucTOSTe1mIuK4RtxlM4IJynoM0250wpTNcyflFRmSsxnDBBv0dDa8YqayccpwlLt4zA0ZG95w4OF5UqxiLMAF8znUfh7LTUrZmDab/2NO9NxSitKI+zD11XSKHtdiT9/Ul2HzoRiJuO7iKczSflPfm7qLJ9y82i8B24hHMLRehqk79XIzlU3tZnc2aT+V0cq6aLyVD…
7E017A4CB790B98940E02BA22F9DDE8B	1	sdf	JChemExcelaQ0AAB+LCAAAAAAABACdV8tuGzEMvBvwP+gHLPClB69NeiqSHgrkQ3ro95fUch2vVxfLMAJi1pzhYyTHbz9+MUCt7XpJ6ePvPyiCCYEQCzJ2ek/31/Vin2FMXFKCh/f3S1XTFwGAk9mzjI3IghtkBtINs8eQ3tKRY/7eaZSoRDK3vkxDFZtXgxmJ8IHmzws0mKVz3ZoqVepaNZ7MDWJKUNsDzedL1UCDaIp648VqMGvpdVrNazQkWvaFV1mkoVy7aNBgfVz479dmo0hbchdenY1X03kjZCmL1dw4C0DbRwyw6GLMvSpuEUJ/bOoF3/jCa4lk5dWjOZoSOh3Sdd/40VRYG7GlSBsn3DelskojuTaM5CLc10acOFODuGU60eKZSpRF9…
19162CAA18C8F8E093E712EFAF0C6152	1	sdf	JChemExcelgAsAAB+LCAAAAAAABAClVkluIzEMvBvwH/iBNLiIknidZE5BksMAecgc5v1DSezEvVxaMQyDKDeryCIl+/nXqyBRKvcbwNvff6iJgJCJlIQqv8DX637zZ7gAVwB8eH+/zAw+GREbGTzRIqylfUELZ5QW4eJfIzzDluP8vdIgqrVkXpCnaXjxLnVUI2z8QPPnUjVZqIxqdL4pXkRyHTQkUidpcKm2tqLK9EDzfomGkXhUw2hpelJsVQYhFeQ5Gk+RzHVMKmPiyaa8GrFG8yS+N8Wmq0HJNLwxy480HxdofHc1la3ZE035trDksLiWNFeN02BWDG+S0mRTtBShNCIyypMWe3JOGIQm8+unar0GWaRuDsPFM+UncnhTRHDSYjfWclwUS…
4353DECDAEA5B5F11901621074E1D10B	1	sdf	JChemExcelXgkAAB+LCAAAAAAABACtlE1uAyEMhfeRcgcuEGQbY5ttf1ZV2kWlHqSLnr8GkjYT2IRkNBqN3sCn52czz09vCQSZ97sQjt8/aKQBCJgAMyq9hL9rv/M1xIEkBLi4/69SSvgiAKgw/xbV2BeHA0TK7c01/wzhOWwZ87tjMJKYdUwhN3AnxjczJrrAfN6AoQhZtbsRUVtz45uB0abZvK+48c2YbT1iQK6JHDAqKC4XxTnDKWJJadGNJwKcuxtTo7Vs/iP28lAVLjAfN2WTJddEDhQTgSxiIJpnXDEcfWx0sSifYkN+QMQZelHJgZDXpzjDKRs/DLDohqIxpbtP+B9mPOE3jh8L9U5Bb/0KJvm0CD/g7yeI0N1k0HVMwtZmbzhCWYzYx…
B0ECB6BA15CF16EDA672F3BAB973E5A6	1	sdf	JChemExcelvAkAAB+LCAAAAAAABACtlsFu5CAMhu8jzTvwBJZtbIyv2/ZUtT1U6oPsYZ9/gZDOZOAS2iiK0B/8zY9tyDz9eY1oQnK9hPD29x9ltoBMzEiRIz+H7+t6KXNYQ5kQ8O6+Xe4evhgRKywEBi+QOorgqlJHCOU1hqdwZMzvDRPByGgbZWNfxDAYbxgBU9M7zOcJjABq4m2UylqX3UThvqioeJ+b91O5kY5RIFt2I0DsaQOS2mqKCTTvBU+6XCkp3SJzN2dyQyCJe8FFt+V1zMdS+3FNti9iDCISb75Sira4KARn9Z4bEVpMcQLsHkojWrZFjALH/HOMQNYsfWvmQ6XOHRTKW98oeNbV9ksgluK0UmcwJYRi7n3DvlopK+33C5VCINr3F…
B56F3981B4AFEBCAD9FDECA34B4F120A	1	sdf	JChemExceloggAAB+LCAAAAAAABACtlUtuwzAMRPcBcgeeQOBHIsVtk66KpIsCPUgXPX8lq2780cZKDcMwxuLzUCPLl5c3QUuWzyeA29c3ZTZAJmYk4cxX+DvOpzKGGTgC4OJ8HO4On4yIFQaQQkqa6p0EjMr1DkN5jHCBNaN/NowGofpOAA5GGgcxKag4NjfZ0BaYj0NusjI1jDDhoJsYciRvTamILzD3Q25i9NyAKEmH3RCb/ENS0RqGguOwGwmx2Hl6bpZNbQJ/P4CxwIramtLoNIjB8jFEebqpVJZfxuZGUhrFlHyypK6bI0mVYs/09LqxoJr5N3p3G8RoKBtQatFrRBnEUAk8+z80ZSlJcyOUaBDzWDcUMvro7vcI/EnMPDdl+bmNNVVml…
4FECDF0A674302AB41C72293590DF407	1	sdf	JChemExceloggAAB+LCAAAAAAABACdU0tOQzEM3FfqHXKBRv4k/mwprBCwQOIgLDg/fk2Bh/CC+imKonnOaGbsnO8eB6P5PB5ae3r/QCNtQDAJkdnpvn1/x0PUEDUarcFu/Xzu3t4IADay+NfjCOnptf3myNeF5gR9qOg6yTDf0Zz/TxNX1JAXTZizGs0JO9O40gj53tTzTaYARBYhuRbV7ExhBxIu0mBE/NUfYhvlbHQYrstIsxpxaFCc24k6qGPdlLktXQNYizTU0SYuXThmkWabG9a5LpvoPuKXG2ioT59yjVhpn80N47e1WS+dCkIRm0U1MXTutGhoqhfV7CP2ybMYMXdAvwbrBNUpjohtvWvswrOuxkSuibhIdW54e9ewUmKH4gs/jWg4+…
14CDFB937D61AAA47166C791DDF1856D	1	sdf	JChemExcelGgoAAB+LCAAAAAAABACllE1u3DAMhfcDzB10gTH4J0rcNumqSLoo0IN00fP32XLaSYeLhjUMg3iWPvORlJ8+fTE1dbleWnv58ZOnjEZCXZjVRJ7b7+t6wRrxJrM1urv/XBHRvgsR7TC82xBSGn1r7xn5fWButHVmX5HziDvM079jsGXo6Asj1mcNc+MNZeEzr5j3pl4/ZIo0YgHFxeqmmE4MsXsRw5sRn4UV6cUSI4fhQ9dmNpcihjbleZgSVEmLGJhCv3XlZT6rJQZGRFZE3YuYfW78mBtsnoPuMV8/gBEM3dsR4MBZrY0fb6xHfwDkCK1ls08Liy+MK3MtGxQ2htqKusxqw3Eg3cY5z71zDXPTjeRt6EK0fqaC/OiUYBBnFUObz…
37E23FABDC96DB90B5CEFD321F021E26	1	sdf	JChemExcelyQcAAB+LCAAAAAAABACllT1uwzAMRnefgkPXCiQlUuLcdEw6FOhBOvT8pWznz/SQKIIG69l+Dil9yARw/P0jYwIUbkyERfgAlzFNwAicAfBmXoeZwQ8j4tRXnHLR0q8wSSu4XPldhA+4V+zP1aJI3fKOydU6ZsmpYFstuXqBV8vpcQsly9kWizaRG8v3MxU1a7L4yCqNVlRRymJBFh2rKCdTXPeICw3uUUlV62pBtTJmkZTp/K42ljGLJuLLqaO7ip7oi3hP+znvO11JeLSixrZaWtM6WlFutFq45sEEeI5KXk+dNbr9LV/PJECYXs40JVaVVzONqYjJbqYft/i7aOezNp4A9BxZeTXTmEh5P9MPW/zTPM876us839vSEqmvJVJHG…
0A3EA23D8275E425BAC416725FC22FA6	1	sdf	JChemExcelIwkAAB+LCAAAAAAABACllj1uwzAMhXefQkNngv+U5qZj26FAD9Kh568sx42teLEsGIHyQn96JCXHU0rvP79UmBIaZyZCdb6l/zFNiTWxp4Sb6zFKKembEXGavxmoBc8zAWH3eYZQf8X0mvaI46tRHJhE5hlDKYxjFANTbRQFUo8N5euMl3ChJSMnHMxIITTonhEpbygfZ7yIYV54wqajXlBYrvdIMuclI8o2SKkOKPRqXR4Z1U4byYbyeWa/REjzQuBieYyC9QRkvpoRQc6RDyknqsvgyH610wHkbourIuJjdQkwN1y8RFiMeXEo9TG1dLrwrkcnKAQUgtfr4rbcq2B5lLLdL5jL4Jne7pdxSoAo3jtNzIMZPapbz1EEjlFydaD3e…
7CF97C321E23D73AF86BE48B81282C8B	1	sdf	JChemExcelIwkAAB+LCAAAAAAABACdlr1S5TAMhfs8hQtaPPq3VcOWsAUzPMgW+/zIcYAblILrjIvkxPlGR7J071bKy7//6IQFlDohgjR6Ll/XthWSQlYK3Kzvy93LOwHAFg+PUJHVxh1XaYBjB9R4C+WpnBHXa5tfKKhOinfnNQpW9CaTogKwGot39kGh2oSXHaHtEQTFRsq+KW/3OLKmfVLIua/FQhUI+chLZ1qlMNqRl468nF0x2mORQVmMJSqtMr591EpGekP5+2tKnF1q1CYFe2s3lNd7KM50nF3rvEjBqqg+KQiw1gFBYSCZNWJgWY2ld23zrtFiH41z38kmxZltjcJRX4PDm8LaeQlKzDqd1VLlxexKBSM/qmWnSt+Vl+6Gx3xh0FVH5…
B20C8891464D29C8D773CEBC279277D9	1	sdf	JChemExcelpwwAAB+LCAAAAAAABACtVkmOGzEMvBvwH/QCgZtI8ZqZBBkE8Rwc5P9PiZZuj20pyFhOw4d2SSwVi6LUL19+ALsjHw8hvJ3fzt/fz7+AwEEQkek1QAgBItQnhPv346HEMQW2EDZof9kedw+/qQTUBcrfCCi5vmnMhPmDMbxcoq9/l2dDdhq13IItkme9ojk9REMG1NUAJ1pTgyUkW/oPNCzkT3uTY4mFTuNOOKXhf9JYVEneCc38Ws3pARqNCiDdbGPmxaS0eJNTdymhpkUai+zGXU1KbssWq4t1wky+WqmiRpR2XezLNGqMm0vZry1+/zxNMVYpNw0pCvtipRAjsnJX89ft95mCZ1fbCHFVTfEGXKjXDM1W1eQoQraVHnS1w7EYq…
D6AF851E8F0E456896D1571DDFB07E41	1	sdf	JChemExcelpwwAAB+LCAAAAAAABAClVkFuJCEMvI80f+AFyDbY2NdNVtoo2uQwq/3/U9ZAzyQZkJJ4W31ABVSXyzb0w49nKGbI51NKT5eny6/Xyx8gMKiIWOgxQUoJMvQnpfvx+eT7CqXSUjqg6+B4zCz9Jd/QP5CSZAFgHyBmRJM3xvRw2/3+vT0HMmlarth0S/PyDRrJpTJOGgMpYTUARp2GctECYRoR4f9WIxmqWqeBzCi6pSlfoBGEsVlzI+atxZ/TeFA8Q2m5CVPYGwOsU5ep7oP6ijfKbAdhNQzScOZGY7NlaWEaD4WgzUy511FvOFMdxjqNGLzP1Ou3LPauH3VTMqq0oBr11qSecG8GqhBvhlJNp0tFJUrDWbGVqUvN4uWHMuvGciGNt…
3C268A987CA0C0E2BAA8B1C78A9AA0F2	1	sdf	JChemExcelSQwAAB+LCAAAAAAABACtVUtuWzEM3BvwHXQCgaRIStw2KdCgaLJw0fsfpZT07CaWCjhsH7x4nieNhsOPnr58BwYCPJ9Serm8XL69XX76fwNGxELPCVJKkKE/Kd2/n0++r2AqmtIBXV+Ox8zSL/IN/YCUNCuA+AtiRrL2hzE93Xa//92eA5k0NTPWtqV5/QSN5sKCk8ZAS1CNZuBmnQayEOxpygNBARh1GsqlWg17o6ryH4JShGFsy5UMthY/EpTK1FBz1abhoAxQpi5rwuGgmogdhCxRiyVLpV43ybI2krAaI6izbtxrCqshFpo0avw+U2+fsrjw7CRvi0bRTEluWMusGwOKVzHqzJTlUvAfMsWtq/GeglriFh8zz3uKa43SeIcbj…
575E3D55F08A904D1837B5EC1576D593	1	sdf	JChemExcelugoAAB+LCAAAAAAABACtlsFuIyEMhu+R8g48AbKNbfB1211tVTU9pOr7P8oCnskmAWk3tGgO5B/5w78NTJ5+vAJDSnw8hPByfjn/fj9/AIEBI2Ki5wAhBIjQRgj38+OhxlEOCUPYpH2yDTMLn1QD2gL1Z42W0mYaC3L6SwxPl+jr5zI2Zceolh6cIxXVK8zpIQwpqGcDiWwtG6whWeEbMCnB12tTIiFkx1hx4IBJ/8TkqMnMgTnjdTanhzCJwbZZKbJsSouyYwolXsRoFNPirc9oqyWuVgzNMcLe+iWMakbPKxWlK8z7Q/tG0YMlcsLFEiNGJJJ932RdwzQrLOJ5seXVTpVqRcBnYgWXSwzFxDGoidYwtTZMXliJCrhuKiN8R6c0+…
A6868A815D20C094BE7B8F0EEE628823	1	sdf	JChemExcelugoAAB+LCAAAAAAABACtlsFuIyEMhu+R8g48AbINNva17UpbVZsestoH2fc/LOCZNAlI3dCiOZB/5A//NjB5fnqDDInT8RDC6/n1/PP9/BsIDDIiJnoJEEKACG2EcD8/HmoclZAwhE3aJ9sws/CHakBboP6s0axtJlExpw9ieL5EXz+XsSk7RkR7cImkIleY00MYEhDPBhLZWjZYQ4rAN2BSgq/XRiMhFMeYOnDApE8xJUoyc2ApeJ3N6SFMymDbTJWXTYlKdoxSyosYiWyi3vqCtlriasXQHMPZW7+EESnoeSUVusK8P7RvBD2YY064WGLEiES875sia5hmJTN7XtnKaqe0WmHwGZvicolBjR2DkmgNU2uTyQvLUQDXTRWE7+iUF…
A0A9E7D0E3C9E80A322CBE9EF9C34BB9	1	sdf	JChemExcelBQ0AAB+LCAAAAAAABAClV91umyEMva+Ud+AJkG2wsW/XTlo1rb3ItPd/lBn40jYBaYvzKRfoYA7HB/OT528/oQJiPT2l9Hp+Pf94P/8GAoOKiIVeEqSUIEP/Urptn558XCmpaEoHdGkcn5mlP+QD+gQpSRbAHoCYkbB8Mqbnj9Fffx/fgUyalisqb2ne7qCRXCofNAaKYTUA1joN5aIoYRqRRg+rkQzV+mCEzKh7i8t/0AhiV5M0Nyq0tfjfNJ4UN5itJlbD3hgQTV2mbGFvlKUehLVELebMbklvWRaFaFKeCg2LfaUQLFo3nKlymTTijF9o3u+yGAzHZigZjaJJqW/NUS2+GVxXfMELT2N9k7YHvFFsPHUZlBZWgyI8F7wUipZfy…
ACF8A187A86CBA3E14957BA2C3B33FE7	1	sdf	JChemExcelugoAAB+LCAAAAAAABACtVEtuWzEM3BvwHXgCgaQokto2KdCgaLJw0fsfpfo8J7YloAnRh7cQRuKQHH6evv1Ewax6PgG8XF4uP94uv5GxohBR5mdAAMCE/QN4PJ9PzY4NMgEc0PVwfLVW+MPNoDsAsCTEdVwkY8EPRnh9t87Xwy3TgUwaTaVa3tI8wY31P2mysLQDYSpYNEhjSZXwP9AgFpo01cXDSaGoTW2IR3orzWckVrQy48r5LpqvVaqSDmNPRsTBpEoqNiRuNOy6T+pTlSroR+ktTKPJC/M8ldKbP5gUixyV4lrshubtS0l5LeVQqYb7xhIpHQWvWXM4Kac5AtaGwaPa9KSYpjaoHp3wpojYMVNqXsM0x85rNGgW7RtPgiVPG…
0F077CE269B4F73431B7CA1364ADB601	1	sdf	JChemExceldgsAAB+LCAAAAAAABAClVUGO2zAMvAfIH/QCgaQoirx2t0AXRXcPKfr/p5Si7TSJdEhUwQdhbI6GQ4p++/YTWEzxfErp4/Jx+fF1+Y2ECoQNgN4TpJQgQ18pPe7PJ48jS6WktEPHZl9mlv6QB/QDUpJc/TDfIGQRLP8Y09s1+va5rh3ZaFpm5DnN5ws0kguXoMHMLLqoRrLWoOm6VG2ZBrjRlhRUq1Oa8oQ3imjbjhTnNM+oEdAwVjM1hKnFz6gBkN1iI1q1uHmZif+7UurGbsGS2ULXmppiLYJrbq3SssWGrfWdZanLlaq5NqSNhqisJlUzMXdvvP2o0G0Xf71Eoyiwmc2+li1GobrRaFvuG583aPtlQNJbi19J6jq2PD2rlRdpv…
56D066D10A81B94AF0AF5CBE1C4894FE	1	sdf	JChemExcelBQ0AAB+LCAAAAAAABAClVstuHCEQvFvyP/AFqLuhH1xjR4oVxT44yv9/ShqY2ewuHLLt0R5GNVBUFU2zL99+QlVUfn5K6e3z7fPHx+dvJDQgB4VeE6SUIEN/Urp/f37yeaWkYikd0PlyPK219Id8Ql8gJckCgP6CkEVM/jGml8vs69/lOZBJo7mi0pbm/SEaQ+b5RlZrUI3kUqt1NZgrM4RpjE81tREGaSyDgE7C2iyuBuoI1iMGkT1N+Q8aQShTFylfm3p/gEZ9iumMuBWM140If32nLBdRPCrINE5jDHxUENUSNlUB+mFInFWFwhveaNK0LKzRw8CZlWDSEBkHaVpGGSfc7SmUqKnm2Vg77UkLm6LKR9ui0q7L7+MhGsNZN5a9Y…
D980750D04B4867BCE7E6E11606D915F	1	sdf	JChemExcelBQ0AAB+LCAAAAAAABAClVctuGzEMvBvwP+gLBJEUH7o2KdCgaHJw0f//lHKptRNbKmrLiz0II+3scCiSL99+lqoF9XhI6e30dvrxcfoNCFYQFCq+ppJSKrlsT0q36+PBvyNKZCnt0HmxP6219Af9g+0HKUkW4uoLKNlA2ydjerl8/fW9PDvSaTS7aJ7SvD9AI5m0hhrIAoaLaiRbk9p1sQIvB+WOQ19RK6s0kouCdm+wYJnS0B00Utm2lblLQTha/H8azW6NdEJuZdVizYVxSzNghmK2bjFWfjrhfv1KiUvHuRms3xs20b4CNl2kYafpFrdMVeYJv0dNE+ROowarNJyRz6VJ2r7e4o+HLEag2DW3WGVZjRFDp+HansgU817hXlNf1…
307E5D45BD228AEDA3CF33A55F3C0901	1	sdf	JChemExcel7gwAAB+LCAAAAAAABAClV0luGzEQvAvQH/gCoheyl2vsGDaC2AcF+f9TwmVGkUQGkajBHBolsrq6usmBXr79gKRofDyE8HH6OL1/nX4hoQGhZqPXACEEiFCfEG7j46HsYw6sIWzQHmyPu4ffVDbUBCFYTMnbAo9O2f4yhpfz7sv3/GzITiNmqQQIJVJdpNEoSaRGEllyXqcRwF6UssJyUchNA2IkQ1ykkehOW1GW4NLizwdoPJYJ0B6B+brF7NpKyTE7rHqjERFybzgz8LqazNwtRvBVi8sUk1m3OLOmKQ3fQeOWsUeMKtNO/Z+maDCDpy0uR4C7mqcOg8ekyr1TJjL35q7xM8tdjae8SqPRM6et9SLr941r3ix2Zr+g+XqoqMzIX…
4CA3BD9380F0AC644589FCD965081EDA	1	sdf	JChemExcelMgwAAB+LCAAAAAAABAClVstuGzEMvBvwP+gLBJEURfLapECDosnBRb+i/38uJa0de6WgtrzYAzG7GnHI0ePl28+UJYEdDyG8nd5OPz5OvwFBE4IA4GtIIYQUU31C2MfHg48jCMQhbNA52B4zC3/QB9QJQpBYBHKNSiRV/mQML5fR1+/l2ZAzTfLkOo2WbFc07w/QaGQjaWlG5YLL2WSwUiOOJSEt0lhEFuoRUNZFGo2KrbCQYiGEZZpcIPUSM2uZ0tAdohIid0JiztNO/Z+m1MLa0yV202UpW/SM/cTIurwimBdpNKJINR1ARMqr2VgUVewN11zWRSGxdhosmpZpsibrohInWRZFqNI7Zb1Ka9mYAvSIjFfXlLsYuuk4WrbrEn88R…
B69EB341A3E7A279FC94B743A8D30425	1	sdf	JChemExcel7gwAAB+LCAAAAAAABAClVkGO2zAMvC+QP+gFgkiKFHntboEuimYPKfqK/v9cSraT2BLQRDF8EEbWmJoZyn7/9jPlkgBPbyF8Xj4vP74uvwFBE0JJhh8hhRBSTPUK4Tg+vfk6okAlhBXaButlZuEP+oL6ghA0lpKojiQqqN4Yw/t19f19vVZkowGgNlsiGssdzfkJGoti4qUHSBHV8nQ17Gotm0o0uymvgSTTUhdLoclqLBoxVkKISdgmaUosKdOrm3KazPi64TdFJJpaGtLQAxIDLop4EHUn8flxGl+sZmtuIPFsbiySUl6cEtEynRs1XA1HTTxZjUbKgAthSTobP28GlXVTWfN8M2RiXROUdGz4IxInLbDQKMpkM1SbwRqNRCq7g…
027F28A61F61CE4876DF12A2E16E6FB8	1	sdf	JChemExcel7gwAAB+LCAAAAAAABAClV8uOGyEQvK/kf+ALUD+gm75mN1JWUXYPjvIV+f9zGphZ2wORbDyyJVwDRXVX8/Drt5+QlBhPLyG8n9/PPz7Pv5GwgH+R6C1ACAEi1CeEY/v04uOYA2sIG7Q3tsfMwh/yAXUC/xkzq3kDIXKSdGEMr1+jrz9fz4Z0mhKVrA2WqGawTANqVFsaSUGuaD4eoLGoClUNYkRMsqwmFd6CAoKyRlMTCwJbslF1UY1G0WTPqnGaRFmeduoSikRzYVMaviM3oEBbBSWhqeH30ORctBvOwDRVc1cVdw1OiIqrNBaJWtG5GgXNyzSQSLtnarKoppafSuk0rBmXaUA4d8NZ0rXhn4/lZtNQYpbEy2oEjTsNJrPFFGtEs…
306BA3F77E24422F51DE4E24F05A2E9E	1	sdf	JChemExcelwQ0AAB+LCAAAAAAABACtVk1unCEM3UfKHTgB8g/G9rZJpEZVk0Wq3v8oNfDNZGZAaob20yzIA57tZxvn6dsPKAoEjw8pvX68fnx///iFhAaEikTPCVJKkKF9Kd2uHx/iHksq8fcBnRbH5+7pN8WFZiClmiuzxwIhGzh/Mqan8+3L3/k7kEGjuVTjJc3bHTQ1szI1GswVqWx6U7N50eGXVKftoBTxoGGzXW80gyC2oCiDS933hgj/gzagoCNT6D31Mw1/gaaW0n2wzBVtmfC/02j2SjAIxcyW3nxFG/ZxWbJr1P+uNmLCY4WiukkjQVNappJnZtulqaEN2KBRrbvaSCaBozU5npALmve7JCbsVRwJ9yO8LW+MT3Ujpe7SaEYurZOip…
0D6B168D64FD3CAB744470CF01BCB73A	1	sdf	JChemExcelwQ0AAB+LCAAAAAAABACtVluOEzEQ/I+UO/gEVr/sdv+yi8QKsfsRxP2PQo89CcnYCNIwSiSn4ilXv/3y6SuIEvH5lNLb5e3y5ePyHQkb+BeBXhOklCDD9qR0XJ9P/h6XJP57h66L/TGz9IP8he2AlGqugMUXCLkql1+M6eX29v3n9uzIoNEsaLykeX+KprmlY0VqNaimZpZimxrMUpTCNK0o7uaZcJCmZajMg1DMojSaAUGGUcZgYZpaG/4H34DYnjegXddMw39BUxF1eIl0hH7Kmz/TtMwKe960Ri0cqVbY9gyi8g/FANTDXLLGa6pm85rfVpZr6TGL0JTsUS6DhqhpkMYyKrRhnkLYN+aNgvRqXotWeMkkZe83JHKfxR9P0TTUN…
44C9C57AEB7253560B96EACF3DF3A3F4	1	sdf	JChemExcelMgwAAB+LCAAAAAAABACtVltuGzEM/DfgO+gEAklRfPw2KdCgaPLhovc/Silp7caWgCZqF2tAmBVHwyEl+enLd2AlLOdTSi+Xl8u3t8tPJDRoP6XnBCklyNCelB7H51PEFUylpnRA18HxuHv6RRHQFkhJcnW3GCBkEeU/jOnpFv3+vT0HMmg0M4ouaV4/QSO5MNdGg5krlE01kq1WPHQ5ynZSAEZDjVPZ90ak0n9ICth4WAzCvqQpH1BjWGGMSJW21QiOprOg6TWbC/53NRapDBqJSqluW1zce3DNkdNuwSU79s2QPEstsElTc1U8aIgYt2mIexdHwanYe4vfPkVjKD7MZrZdNZpR2AaNqazb70N7yrwFI2Xlf9gMlbAeugrYpje30…
11B4456E76F0B33EC3FD3EC678541819	1	mrv	JChemExcel3DYAAB+LCAAAAAAABAC9WftXU0fXDggVlbeipRfvEZF6Qcg5J1dE5Mypiq1YK35Va7t8DyFAbC6YBFC72i/UlvZta7HQr1WrVvAGinctCCJrzV7xF/8L/pLvmSNiEhvim7biCjx7zp599syzZ+89sXLjIb/P3OYJhb3BwIYiqcxSZPYE3MEGb6BpQ1G7N9AQbA+vk2SbXLSxqtINXegHwhuKmiORlory8vb29jJ3s8evHwoGytxBf9GT5xWHwt4EnXalLBhqKpctFql8T+22OmPOOm8gHNEDbg9mhb0VYWNwW9CtRwxnUryi3K+H2ryB8ifq5f5Q2xNr+yXnfknabyk7FG4oerYkDc9UTDU3en0ec2Mw5Ncj5jbJWSZhsaXmJk/AE…
5A8E5C2E09A5D380402E3B193E2A83BF	1	cxsmiles	JChemExcelXQEAAB+LCAAAAAAABABNjzEOwyAMRa/SMZGMFdtASBCT92ToEXqFjj18bUiqSgyPz/f/RnVq53yQqnLTSZs+eVZSaqr90KF+OR0fn9degDJQAc7w3o0isMCUkCEgR6hOhAI1YxJgXFaogiX/o2AmqOyGiFKgkg0N0Wk4LW61pGxESKupJV5qxGW75ntVp1Hf821goZvtMd0WQeHRcckdhzug/WWEmBLXn27Ft864+U5s7SG6h/rSIfkzcukyk9mtef58Abk29WxdAQAA
AD6463A492F6021D518500A7EF0ABFB4	1	sdf	JChemExcelMQoAAB+LCAAAAAAABACllEtuGzEMhvcGfAddIAOSkvjY5rEKki4K5CBZ9PylpHE7cVg0ZgazGPymPpM/ST3cP1fWSnA+lfLy/guVpCCCEWDtQo/lz3M+eQxxISsFDu/fx8zKGwFMmP+2+SeEXz/LR0b8XjDMfRy+g61JtwPm4esYPyzQ8LsYP1JFaWBwo641icGtsexFkbKmi2o8+jGz4ZYvytDqwqgghRj6L4b8iO4WG3DeGyGRlQ0r4QHzetvcVGoDQxs3wWQ2tNW9KPKGf2P8CGjHiEFPe4NSeWDqRo2zDfdO8Rw6x0DHY6d+3IDxw7am2IH0j7n5ijfe5b4wKJhs+FgGpb6K6swtvQxqNseveVGUXU2f3c67N5VZ0tlAX3PT3…
C90ADF0B752B5D474043378D6BBA82FE	1	sdf	JChemExceldQkAAB+LCAAAAAAABACtlEtOw0AMQPeVegdfAMu/+W1pWaHCAomDsOD8OI1g2sabzBBFUfTqefKvOT2/SpVGejwAXL6+KRkDCTMbkyQ5w991PHiMGEgBoJu7X601+BQiWmQAhpRzXd4UuUhb3gj9Z4IT3Dvi+1EjqFbGNaWyLG+MTZPdaN53aBQ1iYaat0ENM9lgUYJZS10P5zbcGy9FdD4bP6y1rIdrSulG87FD46UkraswyfDe9GwEuU0U1XvzMPCxSU1tcddM/af6+immOlxU1xjaf2yxYZ0Z+O+kprLpmqneMArVFk5qz4eC0JrZdDZds+nNjq/fE6EI8ez6uSar5HX05lUNahjJ0mw2fl6uz3vsTK/PDbYg2lkKsLMcYGclw…
C6FF7BBBFB16D478E69CD9A74EDA9DD4	1	sdf	JChemExcelMQoAAB+LCAAAAAAABACtlj1uwzAMhfcAuQMvUIF/kqi1Saci7VCgB+nQ85dK3DqJuUSqYRjGZ+qBfKQEH55f2YpK2e8ATl/fmJUAmYiUCJmP8Hftdx7DBbgB4NW9Xq01+GRE7GIAmrAU62+SqPZlHp/8M8IBbjXi+16Gk2gdl6lG3N8oNcl6JfP+gIwkySyhzNugjButg0VxKlLtsri0YW+8FJb5bHyxWL0stpzzlczHAzJeSha7CGYenps1G07UJopavblr+FinpqZ4lZnaU+v4Sco2XNQqo0n/Y4o12UzDfzs1lc0qM+UNJUZrYaceOSgwaVOdzmaV2XjzwOn3hIkZaXb8XEawyLIZMudBmX5YySJDhqPZ9FMmL1vT2qjFXlSrU…
593D5F88C3528E17F8FA37C2C21622A9	1	sdf	JChemExceljwoAAB+LCAAAAAAABACllTuOGzEMhnsDvoMusIL4FNXuowq8KQLsQbbI+UON5GTsYWErhovBP9Tnn6RIv73+YGkGdD6ldPn+DYY1FSyGAIiM7+nv53zyGH9LJaX999+ntZa+sJTSYf4u+2MJn36lW0b83TAvJYsqjsOKwjvM2+MYP1IBpgdShDWMu4EKmxvIxK0uYiBzsTaTYll00w97m4YbaKDLSUlrmwfMxUpcYnwgKSO1WRtti53qtWGw4QZKwR3m87lOAbSBqSirtfGkdLQZPb3rDVrplMDEtCptuVPXW0yZfFgXMV6RIrM2xrzH/HyuU5VtuBEdPVuoDWSEOt0w3tybJxruR4yxDje1tvUJFyDphzkDwuq+gd7mOVNaaf3eI…
A366EBFA39E243EC7F9B84C80559DD08	1	sdf	JChemExcel0wkAAB+LCAAAAAAABACtlM1OwzAMgO+T9g5+ASL/JXGubJzQ4IDEg3Dg+XG3QrbVlyVUVVV9dT7ZjpvD8ytbUeH9DuD09Y1ZCZCJSImQ+Qh/137nMZyBDQCv7n611uCTEXGRAWjCUmx5k0SV2/KGyT8jHODWEd/3Gk6idVxTjXh5o9Qk65Xm/QGNJMksoeZtUOON1sGiOBWpdllc2nBvvBSW+Wx8sVi9LLac85Xm4wGNl5LFLsLMw3PTs+FEbaKo3pu7DR/bqakp7pqpf6qPn6Rsw0V1jSb9jynWZDMb/rtTU9l0zVRvKDFaC3fqkYMCkzbV2WyeMDEjzc6NawSLrFOcOQ9qllNGVg0ZjmazHA95/aesjR7pXlSrUtcWo40V5b3l8…
1E89ABBDF41764C23B55D841DAB8DD3B	1	sdf	JChemExcel/QcAAB+LCAAAAAAABACllEtOAzEMQPeVegdfoJF/+XhLywoVFkgchAXnx5kMZarxgoZRFqMX58mxk5yfXgRJGx4PANfPL8xKgOKsYBPmC9y+48FjGIEFADfj9zMz+GDERQZAKWdr/nPSZKTaGSafRniDe0c8bhpmHho0lI3m/IAGU21Wu0ZSJWwbzetjmszUNZxaK2UyG0qqFYdGlXFeg9YLe6JUqNp0bUotNjQsTec1Yr0/J0xKynMN98VosmpQtM5l0xdTo7U2TWZL3DWWR6cyVprUcPL2rJrGlKc1reqqkdGzGY2kgj/Hr+Yy23BNZCpDQ7VuS/z+UDaNlzZ7p1RsNhvxJYZDkwv/ozaqZTwUueF8p0zHe+PPFmee1jAth+7U8…
FD0A2E977746B27206DAB4C4FE3B285F	1	sdf	JChemExcelnwcAAB+LCAAAAAAABACllDFuwzAMRfcAuQMvYIGkKFFcm3Qq0g4FeopOHXr+UlaaOjCXqIYG45l6pr5snZ5eMpIYHw8Al69vLEKA2VnFlpnPcLuOB68hA2YA3Iy/y8zggxGxywAolWLNbxZJRiKdYfLHCG9w74jHTcP9nV2DhnmjOT2gwaTNtGtyUsK20bw+pilMXcOptVonu6Ekojg0IozzGrQe7EKpktp0NlWrDQ3nJnOaxadQo2s3LU8uaukRYx2ajLlsNZ+PLArJyoi4oNJkNpw816umMZVpTVO5avIIe0aTU8Xf70ZLndwpkEQmeWhIdbtT7w9101h07JRkm+0m+xTDoSmV/5GNSB1/eGk4v1Mm46Dw84YLT2uY1o9u6X0Vn…
C58DF4F18D9AB07A0453F2DD3C82CB82	1	sdf	JChemExcelzAYAAB+LCAAAAAAABACtlbFuxCAMhveT8g5+gVq2wYDX3nWq7jpU6t6xS4cOff4S0uQugaElhxjQH/zZvyHJ8fFZIon64QBwfv/6/vgEIJbAwl5MTrCM4ZD3cAS2vONmXoeZwZsQ0QgDSJg5blwRCqufVvkxwQXWjPacMBFdLqiJOf4Dk3D0lBcPhN77sBeTg1My7jRl6ExtqoYtcmc1AROT7a5mwdS9ee0xlYODROs2RTJ35B6YfS1O6HTqDaO4qDeYl79jOIfofOAhps5bfMUAI7OLnaYU3e8tZiRPve/UghlNkfW+Ux7V7nDgC2bPgecPDZe5ll1b9m1ZS4Bs5VC0So5z1rWcCr7abYWz3c1UOJXMc+lrWUqNlexK1kr2JWsla…
CEDC0540FF5232714D3FFDC9DB23363E	1	sdf	JChemExcelggYAAB+LCAAAAAAABAClk9tuwyAMQN8r5R/8Bcg25va6ttKqae1Dpv3/pwzIhbQwbSEoisjBPrGt5Pz2gejE6OEEcBtv4/tj/ELGgEIowhcgACCFaUFauN0Pp5hHFsjHhwktm3mFEOCbY0J6QTJZETPthIiKEc5r9vZa10xeNajEoe7UoPIs2xp6NSX5UDWL5tBsSlOkvCfTqWEl1tumZtyh0YoDu8NNFU014vsujTeOp2qcldDU6D81oqwnPQnJ2f6mlmpYOTSusymjDBrTbGpPNaUpisOW3u+maOTIbIoGX6t5/FsTZ0v5juvJjHU+ecaScRUdsWlE24yraJtDq+gIXANH5hs4ZFy5w9LRM/ZAWOP4qxHXkhhKDQkJUKP5hH9xN…
DA309DB8BC857A8B3FCE05D9D5D48195	1	sdf	JChemExcelbwgAAB+LCAAAAAAABACtld1uwjAMhe+ReAc/QWQ7jhvfDiYNTYOLTnv/R1mS/gHJhNouQiic2l/PMQ2c3j6RVCIdDwCX/tJ/3PpvZDQUwuD5DAQA5DAvyAvv98dD6mMClvRhkKbNuMwMfjg15BtkUodBh50o8kKE09x9/5rXqDxj0EnUbiMGXQwc75q3YpbmXW4mzK7ZLKHImXS0EcMuhChNTL8C450Q8e5QC6Ya8XUVxizQ4Cay+ibGv8SIiyI8ADmqbg41uWHXmcWmm9eY4NQ6bIZa42YJRc57CzswODY/YW6rQmE0GaakZltDLZjgBMU2YtShevwHTJDha5Z0unjr0Vzc7JqNuHQe97pJDwyVd5yvjLIvVx5lKXJVneTQqNYiV…
879C2E9448F57A91A9C660001E26354F	1	sdf	JChemExcelSAoAAB+LCAAAAAAABACllD1u3DAQhfsF9g48wWD+yWljpwpsFwbSp0yTIkXOH5Ki7F1RzdICC+GR+vjmDcWnbz/YMzNeLym9/Pr77/eflJDYiUk5+Dl9PNdLXcOeBOuKm/H5RET6yYgdlpKBZZT2JkDm1N4Q6jSm13TPOB8bxkF4+1hAi8UN5ukBjEIxyxvGvOgyhtV1wyCGL2IMFLG0NwZRk8VsaiJiPiIusuomA8oeMWbJi24UrOxFsfNqp6qH8NGpkLjt1NtD50aDcPRsAAfm/QFMLSXzyKZoXi2KoTCNbFxkHUOYeaSkzssNd7Vxip1l9WfIILQdPwXJseqGIFfOhlHLtxfFIw1XyF52N0XKMoYGhsC0yGJRnw0nKBirERNIs…
62509DD0C317CFFB60A30CE6AAD0E69F	1	sdf	JChemExcel1wwAAB+LCAAAAAAABAClVcuOHCEMvI80/+AfCMJ287rubqRdRdk9TJQPyf8fYtzATDesZppp9QEVuCgXNry+/LLMzqXzCeDj8nF5/7r8sWSTXRBtojewAGCNzR/Afnw+SRwzsAcoUB2UL6UEf0kC8gbww5olubiOAgd3ZYTPFs11cMtUkJUGTUByhdCtagrNK9xE36UpqQgNTtNICMVQ1AT0YVKNNamoQbPYhYbePJKU96s3aGhajYTEVYPosgnDpBqSVKrF1m2Suqq5f+CNRoID2ThHA2icq2quhBPehOINGvYbiy8HaOSYQyo0GDfNcKRuWM5He0oIcTqp3FPFWKFZu2uyp0onYe31mbppST3V4UCG1vPJ5eefaM3Ics1psG8jp…
583C9E0A4A13A5EBA535B817910257A9	1	sdf	JChemExcelUg4AAB+LCAAAAAAABACllrluG0EMhnsDfod5AQ94zcHWRxXYKQKkT5kmhYs8fziH5JVmiogSFsLiX/ITzx29PH+jTFnL40MI778+//7+EwIgZSQUUnoN58/jg9lwCYJmcbi+PqoafhIANFh4gphQZdyVQrmZQLTHED7CJWN/DQzGogIDIwXlgHm5CQNS8sBgKujEQFSrywBaNOhLylzYqjxrk6C6kyqCZdxRkezDmEsVSiMa0OxM6oms4cITk7I3qTMmtNokZ6eaM5dZG2E8RvPjBgzGTFzn+KGCMxqMSTTPTok4MU9szkwDiIn8y1CBysTklNwYbC4jvVyOSd0yN+ek7ttwilyA5lrU5MXYMhSeqeTMx9p8v6HhLRqZ7xvIqnc0v…
99768794990C09AC1E37A20AA6A0428B	1	sdf	JChemExcelIQ0AAB+LCAAAAAAABACdlTuO20AMhnsDvsOcYMDXkMM2u6mC3RQBcopUKXL+UB7Z8YNFREMQBr+pT3zr7cs3QUPw86m1j99/cJI1QHJCBFB6b7ff+RQ2LI2tNbi7/v3cvf0kANhg8V+PI6Snt1+PjPy6YgyU10kYxj2m/T8Gu8Dw/WFSL2Kg61RcQHLUIoY6ou8ZkWFSDornmOtkNKtBUQefO4ZxVlNM3XzK7s0YVsRwH4hj92YQ1r2xyeukCFWMdBK5pbjsTQRlK8XQB886Rsx8nUCM6wWnFdSGgWoXS8yU0gIOZbjDfD+Esem6UozE98PweQjD5ntG2B8KfgRD3UVvPmi1i6Wj2dhrNkWL3mB3vxZ8+qimeFtWt2Fgg6I3oyvwX…
390B1F1CF1AF51431AAAFE5AD35FE6F5	1	sdf	JChemExcelBwwAAB+LCAAAAAAABACllktu3DAMhvcDzB10AoEvUeI2SVdF0kWBHiSLnr+0JSfzYNEOY3gh/MP5/JOUKT8/fWftDHw+lfL6/hsH9YIIRoDclF7Kx3U+eQxjYSkFLu7Py8zKLwKADea/VV9CuHp6v2bE94Hp0HGuhMEuMM/l/zFYBXpbf2bWJAaqDrUJJGNIYqgiyvIgKlk3WHl0nivvYk+7ARNZQNI8ppv05aYjhhj6J4ZrAxzLTeeRd9OlzZWiZZOSStzsKHGXJMaTUqP559ZGdhd7pwh4AqF9wY3ooC9jpLLBmL5aP9LbMT8ewnindJYYRS4b/vaYmw7HOwUCSQxVIzsq4mMw/WpSp7GKPQank0IfOAtjDZOYVn3PteWrUXbet…
A0F8F3C671DACB6950B05D5FEDE45B67	1	sdf	JChemExcelUg4AAB+LCAAAAAAABACllkuOFDEMhvcjzR1yASI/4ke2zLBCMyyQOAUrFpwfVyUD3dNGqE2pFqW/3V/Zf2Knnj5+Higy/fGhtZcfP9HJGiBNQgQY9Nx+X48PEcPWBrYGF/efa87ZvhEAHLD4rccjpE9P368Z+f2GMRBcT4NpXGLaPRh1oeMJOznPIgb7ANb9Z2YuY9gXBrsRVbOhjuC+vVGxMiYovvNCwzLG3HgXJZpj6J8Y7mOuZY5sxKCeja5sqCtY1ZvRiQb990pxjy7bpYhQ3WJA0QWM7VdthrBYJm3M0Lo3bEYrr1jvy6K+3IUxZVwW4zZ7Y17vy0ZsN+QA8SKG+iR462uc9UFBMbe22VrOZnSUtXcD42WMdHHcrUls1bF1O…
9FDD6D49AF21D6F1920EDC221DE3EE0F	1	sdf	JChemExcellg0AAB+LCAAAAAAABACdVrtuHDEM7A34H/QDEfgQKbKNnSqwUwTIh6TI94c67dnnWxY2F4uDMEeNhkNK2qfvPwcqsz4+tPby9x8azQZITogAQs/t7Xl8iBiWxt4a3Lzvj7u3PwQAiyz+6zGEdPS7feTI3wvNN+iiU/Zk5cE3NE+fp4kpcyDuEeukGk2owcm6JmPnKeOG5vULNNgH0aFBFLxGsxzBQVsNqkkxKew2fBzpMUs5KTefhxoXLFYKOwHaHoXXUEyKutq4ThYedW9YL6lQB3K7ofn1JTVTrl1sasWkwhEAo61GpNrFQePKsEfDzIvecGe0o2/GfDP76zTD7egbcsl3OH4iKQW6lJk7olXb793YKPjgIk0khXLREB1EalqkG…
81C6BE2402CABEFBA4A39539AE8FC656	1	sdf	JChemExcel5gcAAB+LCAAAAAAABAClVUluwzAMvAfIH/iBCFy0kNcmPRVpDwX6kB76/tJb60A81KohGMKEGs8M6fj69CJaGufzCeD++UXKDYhxWgUL3+DnOp+8hhGYAXC3fi8zgw9GxInMf0u+xXD3Do8c8dpocmlt2dUmZUdz/TvNBVOzjYZbrsM0KMbTYUpSHtS8HjBFiUvJqykTGqNxNUpNFkIiGjVFqfBsxQmJtpSO0riGhkhrNm3U1I7GDxfVcVNZ1k4VqaPZcOJsshwWbDKYDfsUa107JW3Q1I7G1cjoy+AaMs/jd+nG72A2Ve2/pqZO1SVinuZmsFMgCY11nWLOPByxqfJCY7S9pDPN2yE1Srr938gwTfaGsy1qmHls/Ly/PN87WALYS…
1B2D202F7731AE6D9725AADDAA4FAAA9	1	cxsmiles	JChemExcelNgAAAB+LCAAAAAAABAAlyqENADAMxMB18jAJfmSegO6/SytVMjtDeiYoD23ilDCvFrEySS7h1Vv4lHUBOxCeSzYAAAA=
8E5BB15A95435EC779ACFD4A8018D074	1	cxsmiles	JChemExcelLgAAAB+LCAAAAAAABABzcza0dXYGI0NnDVt/TT+ggJ+frbOGv6EmVM7I39nZ39kIqAIAVq1j5i4AAAA=
100AA5CA392A45F74F5E9D07F742BD58	1	mrv	JChemExcelrAoAAB+LCAAAAAAABACNVktvnDAQvudXWJyLsQfMI2I3ipJLpaSVmh56qxwgCdICEZB9/PuOcQng3eJqH2OPv2/G9ozHTm+O1Y7si7Yrm3rjcMocUtRZk5f168Y5lHXeHDqXgwDnZptmiEV83W2ct75/v/a8w+FAs7eiksempllTOXr8+tiVC8zBp0376gFj3Pv1+PA0cNyy7npZZwWyuvK6G5QPTSb7YTL/cOFVst2XtafhXtXutbXfwNSX0WOXO9OS7nDsFqnkpdwV5KVpK9mTPTCKX/aFvBZ10cq+yMnzCdWcch/3YHuVPt432UdV1P02fVQ2ykzunvr2I0NF1eyK7APNYePr/capuLNNZd9Ut20rT0S1lFpyIoFIn8iASEFkS…
4AD77A972C2B6B7E18504B14BCD6F760	1	cxsmiles	JChemExcelMwAAAB+LCAAAAAAABABz9nc2tHXW8Hd2NrJ1drZ1DjbSdNZw9oPyNIDYSNPPyBkEjDTBYoYAlDWXljMAAAA=
9566E292BFD0C64991FBF01E23013E99	1	cxsmiles	JChemExcelnQEAAB+LCAAAAAAABABNkDmOwzAMRa+SUgJowqSozQNX7JNijjBXmDKHj0zRQgpBfFz+p6QvpVPDS5VP1VN/OWrQp1MYh+MzaNRoCXq8/w6GBlSBOrAAF/g/ClCGsBFSgo2xZPgZl1TYEgoPSNhWISPJKkwQ7OXuyljTHVfkalK5wNaQmhX2YdKxyADBXBdk3PNqK2bvlvUSc0eL3bCbuztOcEvabb7hfikTfW0zwYe8z/UomcY9NaljvhYisU4XmeuND6P1CZjkfrfl4/sDFII96p0BAAA=

## Sheet: CBK307501
Compound ID	Structure SMILES	Structure Image	in primary / confirmation screen	in 14p DR / counter screen
CBK246640	CC(NC(=O)C1=C(Cl)C2=C(N1)C=CC=C2)C1=C(C)N(C)N=C1	#VALUE!		yes
CBK246728	CC(NC(=O)C1=CC2=C(N1)C=C(C)C=C2)C1=C(C)N(C)N=C1	#VALUE!		yes
CBK276708	CCN1N=CC(CN(C)C(=O)C2=C3C=C(Cl)C=CC3=NC(=C2)C2=CC=CN=C2)=C1C	#VALUE!		yes
CBK281875	CN1C=C(C=N1)C(=O)N1CCC2=C(C1)C1=CC=CC=C1N2	#VALUE!	yes
CBK282501	CCC1=C(NC2=CC=C(F)C=C12)C(=O)NCC1=NNC(=C1)C1CC1	#VALUE!	yes
CBK283270	CN(CC1=CC=CN1C)C(=O)C1=C(C)C2=CC=CC=C2N1	#VALUE!	yes
CBK283271	CN(CCC1=CC=NC=C1)C(=O)C1=C(C)C2=CC=CC=C2N1	#VALUE!	yes
CBK305369	CN1C=C(CN2CCCN(CC2)C(=O)C2=NC3=C(C=CC=C3)C=C2)C=N1	#VALUE!	yes
CBK305749	CC1CCC2=C(C1)C(C(=O)N(C)CC1=CN(C)N=C1)=C1C=CC=CC1=N2	#VALUE!	yes
CBK307501	CCC1=C(NC2=C1C=CC=C2)C(=O)N(C)CC1=CN(N=C1)C(C)C	#VALUE!	yes	yes
CBK315984	CN1N=CC=C1[C@H](NC(=O)C1=C(C)C2=C(N1)C(C)=CC(C)=C2)C1=CC=CC=C1	#VALUE!		yes
CBK306707	COC1=CC2=C(C=C(N2C)C(=O)N2CC3=CN(CCO)N=C3C2)C=C1	#VALUE!		yes
CBK306903	CCN1C=CC(CN(CCOC)C(=O)C2=CC3=C(N2)C=CC=C3Cl)=N1	#VALUE!		yes

## Sheet: CBK039915
Compound ID	Structure SMILES	Structure Image	in primary / confirmation screen	in 14p DR / counter screen
CBK039913	FC1=CC=C2NC3=C(CCOC33CCN(CC4=C(C=CC=C4)C4=CC=CC=C4)CC3)C2=C1	#VALUE!		yes
CBK039915	CC1=CC2=C(NC3=C2CCOC32CCN(CC3=C(C=CC=C3)C3=CC=CC=C3)CC2)C=C1	#VALUE!	yes	yes
CBK040201	C(N1CCC2(CC1)OCCC1=C2NC2=C1C=CC=C2)C1=C(C=CC=C1)C1=CC=CC=C1	#VALUE!		yes
CBK040334	CC1=C(CN2CCC3(CC2)OCCC2=C3NC3=CC=C(F)C=C23)C=CC=C1	#VALUE!		yes
CBK040353	CC1=C(CN2CCC3(CC2)OCCC2=C3NC3=CC=C(Br)C=C23)C=CC=C1	#VALUE!		yes
CBK040114	COC1=CC2=C(NC3=C2CCOC32CCN(CC3=C(C=CC=C3)C3=CC=CC=C3)CC2)C=C1	#VALUE!		yes
CBK040366	CN1C2=C(C=CC=C2)C2=C1C1(CCN(CC3=C(C)C=CC=C3)CC1)OCC2	#VALUE!		yes
CBK046981	OC(=O)C1=C(C=CC=C1)C(=O)N1CCC2(CC1)OCCC1=C2NC2=C1C=CC=C2	#VALUE!	yes	yes
CBK047027	OC(=O)C1=CC=CC2=C1C(=CC=C2)C(=O)N1CCC2(CC1)OCCC1=C2NC2=C1C=CC=C2	#VALUE!		yes
CBK047019	OC(=O)C1=CC(Cl)=C(Cl)C=C1C(=O)N1CCC2(CC1)OCCC1=C2NC2=C1C=CC=C2	#VALUE!		yes
CBK047020	COC1=CC2=C(NC3=C2CCOC32CCN(CC2)C(=O)C2=CC=CC3=C2C(=CC=C3)C(O)=O)C=C1	#VALUE!		yes
CBK047213	COC1=CC2=C(NC3=C2CCOC32CCN(CC2)C(=O)C2=C(C=CC=C2)C(O)=O)C=C1	#VALUE!		yes

## Sheet: CBK074531
Compound ID	Structure SMILES	Structure Image	in primary / confirmation screen	in 14p DR / counter screen
CBK074531	COc(cccc1CNc(cc2)ccc2N2CCCCC2)c1OCc1ccc[s]1	#VALUE!	yes	yes
CBK277872	COc1cccc(CNc2ccc(cc2)N(C)C)c1OCc1cccs1	#VALUE!
CBK277871	COc1cccc(CNc2ccc(cc2)N2CCOCC2)c1OCc1cccs1

## Sheet: CBK307578
Compound ID	Structure SMILES	Structure Image	in primary / confirmation screen	in 14p DR / counter screen
CBK306144	CC(C)C(=O)NC1=C(C(=O)NCC2=CN=CC=C2)C2=C(CCC2)S1	#VALUE!	yes	yes
CBK307414	CCC1=C(C)SC(NC(=O)C2CCC2)=C1C(=O)NCC1=CN=CC=C1	#VALUE!	yes	yes
CBK307578	NC(=O)C1=C(NC(=O)NCC2=CC=CN=C2)SC2=C1CCC2	#VALUE!	yes	yes
CBK431895	NC(=O)C1=C(NC(=O)NC2CCCCC2)SC2=C1CCCC2	#VALUE!		yes
CBK072377	O=C1NC(NC2=C1C1=C(CCCC1)S2)C1=CC=CN=C1	#VALUE!	yes	yes
CBK307585	CCOC(=O)C1=C(NC(=O)NCC2=CN=CC=C2)SC2=C1CCC2	#VALUE!	yes	yes
CBK262107	CC1=CC=CC=C1C(=O)NC(=S)NC1=C(C(N)=O)C2=C(CCC2)S1	#VALUE!	yes	yes

## Sheet: CBK267220
Compound ID	Structure SMILES	Structure SMILES	in primary / confirmation screen	in 14p DR / counter screen
CBK270254	CC1=NN(C2=NC3=C(S2)C=CC=C3)C(O)=C1C	#VALUE!	yes
CBK007453	CC1=NN(C(O)=C1)C1=NC2=C(S1)C=CC=C2	#VALUE!		Yes
CBK016481	OC1=CC(=NN1C1=NC2=C(S1)C=CC=C2)C1=CC=CC=C1	#VALUE!		Yes
CBK267220	CC1=NN(C2=NC3=C(S2)C=CC=C3)C(O)=C1C1OC(=O)C2=CC=CC=C12	#VALUE!	yes	Yes
CBK262697	NC(=O)C(C#N)C(C1=C(O)N(N=C1C1=CC=CC=C1)C1=NC(=CS1)C1=CC=CC=C1)C1=CC=C(Br)C=C1	#VALUE!	yes

## Sheet: CBK285976
Compound ID	Structure SMILES	in primary / confirmation screen	in 14p DR / counter screen
CBK285976	Cc1[nH]c2cccc(C(=O)N3CCCCC3CCNC(=O)c3ccccc3)c2c1C	yes	yes

## Sheet: CBK038093
Compound ID	Structure SMILES	Structure Image	in primary / confirmation screen	in 14p DR / counter screen
CBK066345	COC1=CC(NC2=NC(=CN3C=CN=C23)C2=CC=CC=C2)=CC(OC)=C1OC	#VALUE!		yes
CBK066200	COC1=CC(=CC(OC)=C1OC)C1=CN2C=CN=C2C(NC2=CC=CC=C2)=N1	#VALUE!		yes
CBK066148	COC1=CC(NC2=NC(=CN3C=CN=C23)C2=C(OC)C=CC=C2)=CC(OC)=C1OC	#VALUE!		yes
CBK066261	COC1=CC(NC2=NC(=CN3C=CN=C23)C2=CC(OC)=C(OC)C=C2)=CC(OC)=C1OC	#VALUE!		yes
CBK066257	COC1=CC=C(C=C1)C1=CN2C=CN=C2C(NC2=CC=CC=C2)=N1	#VALUE!		yes
CBK103068	COC1=CC(NC2=NC(=CN3C=CN=C23)C2=CN=CC=C2)=CC=C1	#VALUE!		yes
CBK065120	COC1=CC(NC2=NC(=CN=C2)C2=CC=CC(N)=C2)=CC(OC)=C1OC	#VALUE!		yes
CBK066271	COC1=CC(NC2=NC(=CN3C=CN=C23)C2=CC=CC(Cl)=C2)=CC(OC)=C1OC	#VALUE!		yes
CBK066361	COC1=CC(NC2=NC(=CN3C=CN=C23)C2=CC=CC(O)=C2)=CC(OC)=C1OC	#VALUE!		yes
CBK037275	COC1=CC(NC2=NC(=CN3C=CN=C23)C2=CC(Cl)=C(F)C=C2)=CC(OC)=C1OC	#VALUE!		yes
CBK066238	COC1=CC(NC2=NC(=CN3C=CN=C23)C2=CC=C(Cl)C=C2)=CC(OC)=C1OC	#VALUE!		yes
CBK065722	COC1=CC(NC2=NC(=CN=C2)C2=CC=CC(=C2)N(C)C)=CC(OC)=C1OC	#VALUE!		yes
CBK066406	N(C1=CC=CC=C1)C1=NC(=CN2C=CN=C12)C1=CC=C(OC2=CC=CC=C2)C=C1	#VALUE!		yes
CBK037499	CC(=O)NC1=CC(=CC=C1)C1=CN2C=CN=C2C(NC2=CC(OC(F)(F)C(F)F)=CC=C2)=N1	#VALUE!		yes
CBK066160	CC(=O)NC1=CC(=CC=C1)C1=CN2C=CN=C2C(NC2=CC=CC=C2)=N1	#VALUE!		yes
CBK066362	CC(=O)NC1=CC(=CC=C1)C1=CN2C=CN=C2C(NC2=CC=C(C=C2)N2CCOCC2)=N1	#VALUE!		yes
CBK038093	COC1=CC(NC2=NC(=CN3C=CN=C23)C2=CC=CC(NC(C)=O)=C2)=CC(OC)=C1OC	#VALUE!	yes	yes
CBK065162	COC1=CC(NC2=NC(=CN=C2)C2=CC=CC(NC(C)=O)=C2)=CC(OC)=C1OC	#VALUE!		yes

## Sheet: CBK261099
Compound ID	Structure SMILES	Structure mage	in primary / confirmation screen	in 14p DR / counter screen
CBK033640	COC(=O)C1=CC(=CC=C1)N1C(=O)C2=C(C=C(OC3=CC=CC(NC(C)=O)=C3)C=C2)C1=O	#VALUE!		yes
CBK261099	CC(=O)OC1=CC=CC(=C1)N1C(=O)C2=CC=C(OC3=CC(N)=CC=C3)C=C2C1=O	#VALUE!	yes	yes

## Sheet: CBK285808
Compound ID	Structure SMILES	Structure Image	in primary / confirmation screen	in 14p DR / counter screen
CBK285808	CCOC1=CC=CC=C1C1=CC=CC=C1NC(=O)C1=CC=C2N(C=NC2=C1)C1CC1	#VALUE!	yes	yes

[truncated: 7 more sheets: CBK287405, CBK288966, CBK305073, CBK305947, CBK286432, CBK288958, CBK074406]
