# Supplementary material for: Disrupting Notch signalling by a small molecule inhibiting dihydroorotate dehydrogenase activity
Source: Sci Rep. 2026 Jun 6;16:17538. doi: 10.1038/s41598-026-55679-3 (PMC13242511; doi:10.1038/s41598-026-55679-3)
Supplement: Supplementary file 7 — Supplementary Information 7. [file 41598_2026_55679_MOESM7_ESM.xlsx]

## Sheet: 14p APP assay DR IC50s
Compound	approximated LogIC50 [M]	Hill-slope	approximated IC50	Bottom (Emax)	averaged IC50s [M]	curve fit information	positive control (bottom constraint)	legend & note
CBK074406	54.32	0.05274	2.086e+54	110.5			LY-411575	All values derived from "Best-fit-values" result section of log(inhibitor) vs response -- Variable slope (four parameters) from Prism. Assay window was constrained at the bottom to Emax of selected GSI positive control on each plate. Curves were fitted with the adjusted assay window. Each compounds Emax is indicated independent from assay constraints, IC50s averaged when replicate measurements we…
CBK285976	Unstable	-2.25e-11	Unstable	117		IC50 indeterminate	LY-411575
CBK307501	-4.928	-1.603	1.179e-05	38.43	2.015e-05		LY-411575
CBK246640	135.2	0.02246	1.476e+135	114.5			LY-411575
CBK246728	Unstable	Unstable	Unstable	119		IC50 indeterminate	LY-411575
CBK276708	Unstable	Unstable	Unstable	102.2		IC50 indeterminate	LY-411575	Hit
CBK040366	Unstable	4.29e-13	Unstable	102.6		IC50 indeterminate	LY-411575	< IC50 > outside of tested concentration range
CBK074531	93.89	0.03766	7.822e+93	108.2			LY-411575	Notch inhibitor controls
CBK267220	-476.3	-0.002458	0	107.8			LY-411575
CBK016481	826.1	0.002152	=+infinity	105.2			LY-411575
CBK286432	-195.4	-0.01175	3.682e-196	50.38			LY-411575
CBK288966	-4.986	-6.351	1.033e-05	24.59			LY-411575
CBK305073	21.75	0.121	5.635e+21	122.5			LY-411575
CBK305947	23.17	0.1208	1.474e+23	127.2			LY-411575
CBK307578	61.1	0.05949	1.262e+61	116.7	3.9515e+75		LY-411575
CBK306144	-208.6	-0.01058	2.36e-209	129.9			LY-411575
CBK072377	254.7	0.009103	5.029e+254	124.9			LY-411575
CBK307585	-4.673	-0.6113	2.122e-05	86.51			LY-411575
CBK262107	31.74	0.08759	5.455e+31	124.7			LY-411575
CBK066257	Unstable	-3.321e-11	Unstable	126.2		IC50 indeterminate	LY-411575
CBK103068	61.44	0.05509	2.78e+61	125.9			LY-411575
CBK065120	34.71	0.0798	5.164e+34	128.1			LY-411575
CBK066271	-4.379	-16.89	4.176e-05	120.9			LY-411575
CBK315984	-4.026	-0.9985	9.415e-05	89.08			LY-411575
CBK306707	-12.11	0.4227	7.801e-13	~ 54,4			LY-411575
CBK306903	Unstable	3.843e-13	Unstable	57.2		IC50 indeterminate	LY-411575
CBK038093	75.9	0.0389	7.906e+75	139.5			LY-411575
CBK065722	-443	-0.004623	0	125			LY-411575
CBK037499	218.5	0.01266	3.281e+218	145.1			LY-411575
CBK066160	Unstable	-4.596e-12	Unstable	168.5		IC50 indeterminate	LY-411575
CBK066362	-5.692	0.3151	2.033e-06	137.2			LY-411575
CBK065162	47.56	0.04683	3.641e+47	136.4			LY-411575
CBK261099	-5.177	-2.759	6.654e-06	15.05			LY-411575
CBK033640	35.75	0.0705	5.657e+35	125.8			LY-411575
CBK285808	33.88	0.07606	7.541e+33	123.8			LY-411575
CBK287405	-4.376	Unstable	4.21e-05	~ 126,7		IC50 indeterminate	LY-411575
CBK287402	-4.361	Unstable	4.353e-05	127		IC50 indeterminate	LY-411575
CBK287591	-4.122	-1.224	7.553e-05	~ -5577			LY-411575
CBK066345	44.96	0.04723	9.043e+44	57.6			LY-411575
CBK066200	Unstable	-8.753e-10	Unstable	124.1		IC50 indeterminate	LY-411575
CBK066148	40.21	0.06588	1.606e+40	123.4			LY-411575
CBK066261	50.42	0.05444	2.628e+50	63.94			LY-411575
CBK066361	Unstable	-3.826e-12	Unstable	121.3		IC50 indeterminate	LY-411575
CBK037275	-3.848	-0.9159	0.000142	109.6			LY-411575
CBK066238	106.8	0.02207	7.052e+106	120.8			LY-411575
CBK066406	277.8	0.007613	6.988e+277	124.5			LY-411575
CBK233672	-9.755	0.2741	1.76e-10	~ -67216			LY-411575
CBK039915	194.1	0.01574	1.301e+194	108.4	6.505e+193		LY-411575
CBK039913	110.3	0.02843	2.034e+110	109.9			LY-411575
CBK040201	137.1	0.02322	1.286e+137	111.8			LY-411575
CBK040334	432.3	0.005091	=+infinity	109.9		IC50 indeterminate	LY-411575
CBK040353	117.1	0.02791	1.263e+117	109.2			LY-411575
CBK040114	201.7	0.01528	5.266e+201	109			LY-411575
CBK286436	-5.272	Unstable	5.341e-06	~ 86,4		IC50 indeterminate	LY-411575
CBK288958	-670.5	-0.00263	0	103.7			LY-411575
CBK007453	-292.4	-0.009284	3.698e-293	104.8			LY-411575
CBK307578	75.9	0.0389	7.903e+75	114.3			LY-411575
CBK431895	-443	-0.004623	0	102.4			LY-411575
CBK307414	218.5	0.01266	3.282e+218	~ 118,8			LY-411575
RO4929097	-6.195	-1.111	6.379e-07	34.11	8.6445e-07
CB-103	-5.527	-3.333	2.974e-06	20.19	2.26933e-06
YO-01027	-7.807	-0.5597	1.561e-08	40.62	2.134e-08
LY-411575	-8.329	-0.893	4.69e-09	44.57	5.353e-09
BMS-983970	-7.353	-0.8836	4.438e-08	45.92	4.01813e-07
DAPT	-5.281	-1.404	5.24e-06	45.07
CBK285976	Unstable	-2.25e-11	Unstable	85.69		IC50 indeterminate	LY-411575
CBK074406	54.32	0.05274	2.086e+54	81.66			LY-411575
RO4929097	-5.962	0.8117	1.091e-06	77.56
CB-103	-5.905	Unstable	1.243e-06	25.43		IC50 indeterminate
BMS-983970	-5.962	0.8117	1.091e-06
CBK047020	-6.658	20.54	2.199e-07	82.08			LY-411575
CBK047213	-7.621	-8.388	2.393e-08	46.91			LY-411575
CBK039915	26.85	0.08417	7.121e+26	79.18			LY-411576
CBK046981	-93.65	-0.03651	2.249e-94	~ 240785998584			LY-411577
CBK047027	-6.646	-0.9153	2.261e-07	40.91			LY-411578
CBK047019	-125.9	-0.03042	1.282e-126	62.63			LY-411579
RO4929097	~ -6,3e+075	~ -1,7e+080	0	41
CB-103	-5.587	-1.546	2.591e-06	17.52
YO-01027	-7.568	-1.016	2.707e-08	48.29
LY-411575	-8.221	-0.7382	6.016e-09	46.02
BMS-983970	-7.155	-1.216	7.006e-08	48.32
DAPT	~ 6,8e+020	~ 6,1e+018	~ +infinity	93.55		IC50 indeterminate
CBK285976	-13.8	0.3437	1.585e-14	85.69			CB-103
CBK074406	211.5	0.009653	2.905e+211	81.66	1.4525e+211		CB-103
CBK307501	-4.545	-1.57	2.851e-05	47.89			CB-103
