# Supplementary material for: Disrupting Notch signalling by a small molecule inhibiting dihydroorotate dehydrogenase activity
Source: Sci Rep. 2026 Jun 6;16:17538. doi: 10.1038/s41598-026-55679-3 (PMC13242511; doi:10.1038/s41598-026-55679-3)
Supplement: Supplementary file 8 — Supplementary Information 8. [file 41598_2026_55679_MOESM8_ESM.xlsx]

## Sheet: IC50s 9p and 14p DR optim.
Compound	approximated IC50s 9p Notch reporter assay	Hill-Slope 9p Notch reporter assay	9p Notch reporter assay averaged IC50s	9p Notch reporter assay averaged IC50s (log)	approximated IC50s 14p Notch reporter assay	Hill-Slope 14p Notch reporter assay	14p Notch reporter assay averaged IC50s	14p Notch reporter assay averaged IC50s (log)	legend & note
RO4929097	1.272e-08	-0.5554	2.181e-08	-7.66134	4.542e-08	-0.9277	5.2535e-08	-7.27955	All values derived from "Best-fit-values" result section of log(inhibitor) vs, response -- Variable slope (four parameters) from Prism. IC50s averaged when replicate measurements were available.
CB-103	2.337e-06	-2.258	1.48685e-05	-4.82773	5.812e-06	-1.394	5.466e-06	-5.26233
YO-01027	~ 3,8e-012	-1.09			1.48e-09	-0.7513	1.7275e-09	-8.76258
LY-411575	~ 6,0e-012	-1.136			8.959e-10	-1.278	8.794e-10	-9.05581	< IC50 > outside of tested concentration range / IC50s indeterminate
BMS-983970	~ 2,591e-013	-0.6713	1.167e-09	-8.93293	3.505e-09	-1.459	3.576e-09	-8.4466
DAPT	2.597e-07	-2.371	2.7645e-07	-6.55838	3.675e-07	-1.391	4.382e-07	-6.35833
DMSO	~ +infinity	~ -2953223
RO4929097	3.09e-08	-0.956			5.965e-08	-0.7036
CB-103	2.74e-05	-0.8403			5.12e-06	-1.752
YO-01027	~ 1,2e-019	~ -0,2993			1.975e-09	-1.482
LY-411575	~ 1,9e-014	-0.4568			8.629e-10	-1.26
BMS-983970	1.167e-09	-0.8631			3.647e-09	-1.648
DAPT	2.932e-07	-1.37			5.089e-07	-1.174
DMSO	~ 6,7e-017	~ 1000
Compound	approximated IC50s 9p APP counter assay	Hill-Slope 9p APP counter assay averaged	9p APP counter assay averaged IC50s	9p APP counter assay averaged IC50s (log)	approximated IC50s 14p APP counter assay averaged	Hill-Slope 14p APP counter assay averaged	14p APP counter assay averaged IC50s	14p APP counter assay averaged IC50s (log)
RO4929097	4.319e-07	-1.534	4.319e-07	-6.36462	~ 0,000	~ -1,7e+080	6.379e-07	-6.19525
CB-103	2.617e-06	-1.967	2.617e-06	-5.5822	2.591e-06	-1.546	2.7825e-06	-5.55556
YO-01027	1.653e-08	-1.666	1.653e-08	-7.78173	2.707e-08	-1.016	2.134e-08	-7.67081
LY-411575	6.64e-09	-1.014	6.64e-09	-8.17783	6.016e-09	-0.7382	5.353e-09	-8.2714
BMS-983970	2.224e-08	-1.573	2.224e-08	-7.65287	7.006e-08	-1.216	5.722e-08	-7.24245
DAPT	2.476e-06	-2.811	2.476e-06	-5.60625	~ +infinity	~ 6,1e+018	5.24e-06	-5.28067
DMSO	~ -15,1	~ -2953223
RO4929097					6.379e-07	-1.111
CB-103					2.974e-06	-3.333
YO-01027					1.561e-08	-0.5597
LY-411575					4.69e-09	-0.893
BMS-983970					4.438e-08	-0.8836
DAPT					5.24e-06	-1.404

## Sheet: AUC 9p and 14p DR Notch inh.
Compound	AUC 9p Notch reporter assay	AUC 9p APP-counter assay	AUC 14p Notch reporter assay	AUC. 14p APP-counter assay	AUCs were averaged when replicate measurements were available.
RO4929097	235.75	288.4	429.7	527.4
CB-103	340.35	315.8	546.25	548.4
YO-01027	198.6	229.9	383.3	461.6
LY-411575	191.2	195.1	372.65	428.9
BMS-983970	216.45	241.3	410.15	486.6
DAPT	300.7	363.6	495	580.4
DMSO	378.75	370.8
