# Supplementary material for: Disrupting Notch signalling by a small molecule inhibiting dihydroorotate dehydrogenase activity
Source: Sci Rep. 2026 Jun 6;16:17538. doi: 10.1038/s41598-026-55679-3 (PMC13242511; doi:10.1038/s41598-026-55679-3)
Supplement: Supplementary file 9 — Supplementary Information 9. [file 41598_2026_55679_MOESM9_ESM.xlsx]

## Sheet: 14p Notch assay DR IC50s
Compound	approximated LogIC50 [M]	Hill-slope	approximated IC50	Bottom (Emax)	averaged IC50s [M]	curve fit information	positive control (bottom constraint)	legend & note
D CBK307578	-6.639	-1.643	2.299e-07	33.45	7.8495e-07		RO4929097	All values derived from "Best-fit-values" result section of log(inhibitor) vs. response -- Variable slope (four parameters) from Prism. Assay window was constrained at the bottom to Emax of selected GSI positive control on each plate. Curves were fitted with the adjusted assay window. Each compounds Emax is indicated independent from assay constraints. IC50s averaged when replicate measurements w…
CBK431895	-4.471	Unstable	3.379e-05	87.77		IC50 indeterminate	RO4929097
CBK307414	-5.128	-3.655	7.446e-06	~ -613,8			RO4929097
B CBK039915	-6.23	-4.607	5.893e-07	48.22	9.0765e-07		RO4929097
RO4929097	-7.664	-0.6263	2.169e-08	58.97	4.22533e-08
BMS-983970	~ -8,6	~ -421,5	~ 2,3e-009	62.45	3.576e-09			Hit
CB-103	70.49	-5.905	~ -76,34	94.06				< IC50 > outside of tested concentration range
CBK074406	-5.454	-3.357	3.512e-06	36.82	3.5155e-06		DAPT	Notch inhibitor controls
CBK285976	-5.454	-12.5	3.512e-06	30.91	3.235e-06		DAPT
A CBK307501	-5.377	-1.616	4.197e-06	34.73	3.3525e-06		DAPT
CBK246640	183.1	0.01571	1.246e+183	91.05			DAPT
CBK246728	-3.503	-1.059	0.0003139	~ -61807			DAPT
CBK276708	-4.992	-2.214	1.019e-05	29.2			DAPT
CBK040366	-816.3	-0.002347	0	104			DAPT
C CBK074531	-5.919	-16.22	1.206e-06	45.39			DAPT
E CBK267220	-6.137	-0.7413	7.29e-07	54.23			DAPT
CBK016481	Unstable	-1.094e-10	Unstable	98.45		IC50 indeterminate	DAPT
CBK288966	-5.268	-0.5131	5.396e-06	57.54			DAPT
CBK305073	-5.303	-9.236	4.975e-06	32.47			DAPT
CBK305947	-5.148	-4.807	7.112e-06	34.43			DAPT
D CBK307578	-5.761	-0.4155	1.34e-06	52.37			DAPT
CBK306144	-531	-0.002699	0	~ 92,84			DAPT
CBK072377	Unstable	-1.134e-10	Unstable	89.05		IC50 indeterminate	DAPT
CBK307585	-4.182	-0.6997	6.582e-05	71.57			DAPT
CBK262107	43.46	0.0587	2.898e+43	90.8		IC50 indeterminate	DAPT
CBK066257	26.5	0.1082	3.178e+26	91.1		IC50 indeterminate	DAPT
CBK103068	-4.203	-0.847	6.271e-05	69.84			DAPT
CBK065120	-4.637	-1.979	2.309e-05	47.44			DAPT
CBK066271	171.6	0.01334	4.293e+171	87.72		IC50 indeterminate	DAPT
CBK315984	310.5	0.007023	=+infinity	96.71		IC50 indeterminate	DAPT
CBK038093	-5.253	-1.608	5.589e-06	21.09			DAPT
CBK065722	-3.642	-1.038	0.0002283	82.62			DAPT
CBK037499	-3.49	-0.4246	0.0003238	77.07			DAPT
CBK066160	119.9	0.01847	8.059e+119	86.96		IC50 indeterminate	DAPT
CBK066362	-5.939	0.2592	1.151e-06	95.33			DAPT
CBK065162	-4.564	-1.147	2.73e-05	40.83			DAPT
CBK261099	-5.755	-1.704	1.759e-06	18.61			DAPT
CBK033640	30.17	0.09315	1.465e+30	91.51		IC50 indeterminate	DAPT
CBK285808	-5.292	-19.21	5.1e-06	26.54			DAPT
CBK287405	-5.524	-1.646	2.992e-06	14.98			DAPT
CBK287402	Unstable	-8.075e-14	Unstable	87.78		IC50 indeterminate	DAPT
CBK287591	Unstable	-6.213e-11	Unstable	88.29		IC50 indeterminate	DAPT
CBK066200	-4.443	-0.8688	3.608e-05	65.57			DAPT
CBK066148	-4.572	-1.491	2.677e-05	58.84			DAPT
CBK066361	-4.91	-0.6987	1.231e-05	55.63			DAPT
CBK037275	154.4	0.01637	2.608e+154	90.87			DAPT
CBK066238	-123	-0.02009	1.037e-123	82.37			DAPT
CBK066406	Unstable	-2.586e-11	Unstable	88.79		IC50 indeterminate	DAPT
B CBK039915	-5.911	-6.395	1.226e-06	48.94			DAPT
CBK039913	-5.925	-16.13	1.188e-06	44.4			DAPT
CBK040201	-5.697	-2.178	2.01e-06	49.97			DAPT
CBK040334	-5.053	-1.899	8.858e-06	~ 28,93			DAPT
CBK040353	-5.763	-2.201	1.726e-06	48.22			DAPT
CBK040114	-5.871	-2.293	1.346e-06	45.86			DAPT
CBK286436	7.507	-0.1144	32147958	99.74			DAPT
CBK288958	-5.491	-1.511	3.227e-06	57.43			DAPT
CBK007453	-4.026	-0.7457	9.41e-05	95.01			DAPT
A CBK307501	-5.601	-2.193	2.508e-06	13.88			RO4929097
RO4929097	-7.343	-0.9277	4.542e-08	39.48
CB-103	-5.236	-1.394	5.812e-06	40.67	5.466e-06
YO-01027	-8.83	-0.7513	1.48e-09	43.39	1.7275e-09
LY-411575	-9.048	-1.278	8.959e-10	45.95	8.794e-10
BMS-983970	-8.455	-1.459	3.505e-09	49.55
DAPT	-6.435	-1.391	3.675e-07	42.81	4.382e-07
CBK285976	-5.529	-5.157	2.958e-06	29.71			RO4929097
CBK074406	-5.454	-2.811	3.519e-06	43.21			RO4929097
RO4929097	-7.224	-0.7036	5.965e-08	36.86
CB-103	-5.291	-1.752	5.12e-06	42.09
YO-01027	-8.704	-1.482	1.975e-09	46
LY-411575	-9.064	-1.26	8.629e-10	46.94
BMS-983970	-8.438	-1.648	3.647e-09	50.48
DAPT	-6.293	-1.174	5.089e-07	40.99
