# Supplementary material for: Disrupting Notch signalling by a small molecule inhibiting dihydroorotate dehydrogenase activity
Source: Sci Rep. 2026 Jun 6;16:17538. doi: 10.1038/s41598-026-55679-3 (PMC13242511; doi:10.1038/s41598-026-55679-3)
Supplement: Supplementary file 10 — Supplementary Information 10. [file 41598_2026_55679_MOESM10_ESM.xlsx]

## Sheet: AUC NOTCH and APP assay
Compound	AUC Notch	AUC APP	legend & note
D CBK307578	273	449.6	AUCs of replicate measurments were averaged when available.
CBK261099	282	428.7	Hit
CBK287405	288	502.9	Notch inhibitor controls
CBK288966	299	443.8
CBK285808	300	538.6
CBK038093	304	493.6
CBK305073	305	566.4
CBK307414	311	416.6
CBK066361	316	487.2
CBK305947	316	578.1
CBK066200	329	496.5
CBK065162	335	573.8
CBK103068	335	517
CBK066148	336	523
CBK066238	336	492.9
CBK307585	338	444.5
CBK431895	341	411
CBK037499	348	508.5
CBK066271	348	485.9
CBK287402	353	499.9
CBK065722	354	501.6
CBK306144	357	480.2
CBK037275	361	479.3
CBK066160	362	549.2
CBK287591	363	490
CBK072377	364	497.7
CBK066406	367	491.7
CBK262107	379	533.6
CBK033640	399	553.6
CBK066257	403	515.8
CBK074406	518	758.8
CBK066362	529	828
CBK285976	532	774.2
A CBK307501	535	658.75
CBK276708	559	735.5
B CBK039915	573	643.75
CBK040114	576	713.8
E CBK267220	577	684.1
CBK040353	584	724.9
C CBK074531	584	731.3
CBK039913	588	726.2
CBK040201	592	739.3
CBK288958	600	662.9
CBK246728	605	720.8
CBK315984	607	698.8
CBK246640	612	737
CBK016481	626	668.5
CBK007453	628	674.5
CBK286436	629	642.7
CBK040334	607	704
CBK040366	632	658
CBK065120	329	545
BMS-983970	410	486.6
CB-103	546	548.4
DAPT	495	580.4
LY-411575	373	428.9
RO4929097	430	527.4
YO-01027	383	461.6
