# Supplementary material for: Disrupting Notch signalling by a small molecule inhibiting dihydroorotate dehydrogenase activity
Source: Sci Rep. 2026 Jun 6;16:17538. doi: 10.1038/s41598-026-55679-3 (PMC13242511; doi:10.1038/s41598-026-55679-3)
Supplement: Supplementary file 11 — Supplementary Information 11. [file 41598_2026_55679_MOESM11_ESM.xlsx]

## Sheet: comparsison Notch APP assay
Compound	approxiated IC50s 14p Notch reporter assay	approximated IC50s 14p APP-counter assay	legend & note
D CBK307578	7.8495e-07	3.9515e+75	appromixated IC50 values were averaged when replicate measurements were available.
B CBK039915	9.0765e-07	6.505e+193
CB-103	5.466e-06	2.26933e-06
RO4929097	5.2535e-08	8.6445e-07
BMS-983970	3.576e-09	4.01813e-07	Hit
A CBK307501	3.3525e-06	2.015e-05	< IC50 > outside of tested concentration range
C CBK074531	1.206e-06	7,822e+093	Notch inhibitor controls
E CBK267220	7.29e-07	0
YO-01027	1.7275e-09	2.134e-08
LY-411575	8.794e-10	5.353e-09
DAPT	4.382e-07	4.01813e-07
