# Supplementary material for: Disrupting Notch signalling by a small molecule inhibiting dihydroorotate dehydrogenase activity
Source: Sci Rep. 2026 Jun 6;16:17538. doi: 10.1038/s41598-026-55679-3 (PMC13242511; doi:10.1038/s41598-026-55679-3)
Supplement: Supplementary file 12 — Supplementary Information 12. [file 41598_2026_55679_MOESM12_ESM.xlsx]

## Sheet: WB quantification
Western blot quantifcation related to Supplemental Figure 4K (unsatured western blot band intensities quantified with Fiji)
treatment	V1744 (activated N1)	beta-Actin	normalised to beta-actin signals	DMSO as reference
DMSO	32606.8	25361.9	1.28566	1
CB-103	20841.8	26607.4	0.783309	0.609265
GSI	4624.07	21955.9	0.210607	0.163812
cpd A	20296.9	19587	1.03624	0.806001
cpd B	10802.4	18325.8	0.589464	0.45849
cpd C	14466.8	18928.1	0.764303	0.594482
cpd D	30696.5	26235.3	1.17005	0.910073
cpd E	44303.5	23748.2	1.86555	1.45104
