# Supplementary material for: Disrupting Notch signalling by a small molecule inhibiting dihydroorotate dehydrogenase activity
Source: Sci Rep. 2026 Jun 6;16:17538. doi: 10.1038/s41598-026-55679-3 (PMC13242511; doi:10.1038/s41598-026-55679-3)
Supplement: Supplementary file 13 — Supplementary Information 13. [file 41598_2026_55679_MOESM13_ESM.xlsx]

## Sheet: exp 1+2 5d
calculation MFI & fusion index
Experiment #1		cpd name	Well #	nuclei count	nuclei fused	ratio nuclei %	mean fusion index	MFI	MBI	ratio MFI/MBI	mean MFI	notes
		DMSO ctrl	2	226	4	1.76991	1.33744	3.057	1.643	1.414	1.2235
				221	2	0.904977		2.112	1.079	1.033
		CB103	3	417	13	3.11751	3.11751	6.27	1.645	4.625	4.625
		GSI	4	493	24	4.86815		4.738	1.859	2.879	3.6275
				349	12	3.4384	4.15327	6.564	2.188	4.376
		cpd A	5	436	22	5.04587		6.424	1.219	5.205	5.921
				482	14	2.90456	4.13163	7.32	1.2	6.12
				360	16	4.44444		7.604	1.166	6.438
		cpd C	6	275	9	3.27273		5.728	1.738	3.99	4.208
				344	25	7.26744	5.27008	6.036	1.61	4.426
		cpd D	7	334	16	4.79042					2.3135
				157	6	3.82166	3.68619	4.383	2.188	2.195		colour threshold Experiment #1
				327	8	2.44648		4.698	2.266	2.432		nuclei	72255
		cpd E	8	607	36	5.93081		8.169	1.834	6.335	6.87267	MFI	74-255
				469	30	6.39659	6.18864	9.629	2.924	6.705		nuclei fused	only cells that have more than 2 nuclei
				545	34	6.23853		9.727	2.149	7.578
		mean fusion index in % of control
		1.33744	3.11751	4.15327	4.13163	5.27008	3.68619	6.18864
		100	233.094	310.538	308.92	394.041	275.614	462.721
		mean MFI in % of control
		1.2235	4.625	3.6275	5.921	4.208	2.3135	6.87267
		100	378.014	296.485	483.94	343.931	189.089	561.722
Experiment #2		cpd name	Well #	nuclei count	nuclei fused	ratio nuclei %	mean fusion index	MFI	MBI	ratio MFI/MBI	mean MFI
		DMSO ctrl	2	216	17	7.87037	6.43546	2.572	0.97	1.602	1.57333
				328	21	6.40244		1.48	0	1.48
				298	15	5.03356		2.554	0.916	1.638
		CB103	3	240	12	5	5.66981	2.127	0.841	1.286	3.57667
				349	22	6.30372		7.009	2.747	4.262		colour threshold exp 2
				333	19	5.70571		7.967	2.785	5.182		nuclei	72- 255
		GSI	4	303	19	6.27063	6.74008	8.181	1.006	7.175	5.524	MFI	74-255
				314	20	6.36943		5.062	0.943	4.119		nuclei fused	only cells that have more than 2 nuclei
				343	26	7.58017		6.229	0.951	5.278
		cpd A	5	300	23	7.66667	7.25494	7.996	0.674	7.322	7.382
				271	22	8.11808		8.211	0.927	7.284
				301	18	5.98007		8.478	0.938	7.54
		cpd D	6	240	17	7.08333	9.22092	5.675	0.743	4.932	5.004
				286	18	6.29371		4.93	0.826	4.104
				210	30	14.2857		5.591	0.815	4.776
				226	20	8.84956		7.037	0.833	6.204
		cpd D	7	127	0	0	1.98675	2.088	2.188	0.074	0.4455
				151	6	3.97351		1.552	0.735	0.817
		cpd E	8	382	30	7.8534		5.26	0.145	5.115	6.19833
				413	28	6.77966	7.55776	8.633	1.868	6.765
				398	32	8.0402		6.734	0.019	6.715
		mean fusion index in % of control
		6.43546	5.66981	6.74008	7.25494	9.22092	1.98675	7.55776
		100	88.1027	104.733	112.734	143.283	30.872	117.439
		mean MFI in % of control
		1.57333	3.57667	5.524	7.382	5.004	0.4455	6.19833
		100	227.331	351.102	469.195	318.051	28.3157	393.962
