# Supplementary material for: Disrupting Notch signalling by a small molecule inhibiting dihydroorotate dehydrogenase activity
Source: Sci Rep. 2026 Jun 6;16:17538. doi: 10.1038/s41598-026-55679-3 (PMC13242511; doi:10.1038/s41598-026-55679-3)
Supplement: Supplementary file 14 — Supplementary Information 14. [file 41598_2026_55679_MOESM14_ESM.xlsx]

## Sheet: DHODH assay
Compouund	LogIC50	Hill-Slope	IC50	dose-range [M] - 3 steps	comment
A CBK307501	99.19	-4.544	2.861e-05	4.00E-05- 2.03E-09	compound C measured with dose-range matching the reference compound
B CBK039915	100.5	-5.664	2.168e-06	4.00E-05- 2.03E-09	all compounds measured in two technical replicates , reference compound measured in singletons intwo independent assays. Assay performed at Reaction Biology.
C CBK074531	Unstable	-15.47	3.42e-16	4.00E-05- 2.03E-09
D CBK307578	93.46	-5.017	9.617e-06	4.00E-05- 2.03E-09
E CBK267220	96.18	-4.43	3.712e-05	4.00E-05- 2.03E-09	< IC50 > outside of tested concentration range
B CBK039915	100.5	-5.664	2.168e-06	4.00E-05- 2.03E-09
BAY-2402234	-7.944	-1.134	1.137e-08	1.00E-07 - 5.08E-12
C CBK074531	-9.192	-1.919	6.433e-10	1.00E-07 - 5.08E-12
