# Supplementary material for: Disrupting Notch signalling by a small molecule inhibiting dihydroorotate dehydrogenase activity
Source: Sci Rep. 2026 Jun 6;16:17538. doi: 10.1038/s41598-026-55679-3 (PMC13242511; doi:10.1038/s41598-026-55679-3)
Supplement: Supplementary file 15 — Supplementary Information 15. [file 41598_2026_55679_MOESM15_ESM.xlsx]

## Sheet: Giant cell count MDA-MB-231
24h treatment	#images and treatment	Count	Total Area	Average Size nuclei	%Area	Mean	Giant cells /field	Giant cells/ total nucl (%)	AVG Giant cells/ total nucl (%)	AVG Average Size nuclei
	cpd C #1	1118	241232	215.771	14.716	255	26	2.32558
	cpd C #2	1274	280874	220.467	17.134	255	28	2.1978	2.38794	211.083
	cpd C #3	861	190657	221.436	11.63	255	22	2.55517
	cpd C #4	1213	226414	186.656	13.812	255	30	2.47321
	DMSO #1	1250	207596	166.077	12.664	255	10	0.8
	DMSO #2	1378	284149	206.204	17.334	255	20	1.45138	1.37552	184.344
	DMSO #3	1210	189196	156.36	11.541	255	21	1.73554
	DMSO #4	1320	275527	208.733	16.808	255	20	1.51515
	GSI #1	1431	241086	168.474	14.707	255	23	1.60727
	GSI #2	1167	177252	151.887	10.813	255	26	2.22793	1.70045	170.644
	GSI #3	1371	247175	180.288	15.078	255	17	1.23997
	GSI #4	1390	252880	181.928	15.426	255	24	1.72662
72h treatment	#images and treatment	Count	Total Area	Average Size nuclei	%Area	Mean	Giant cells /field	Giant cells/ total nucl (%)	AVG Giant cells/ total nucl (%)	AVG Average Size nuclei
	GSI #1	508	90165	177.49	0.0056	255	4	0.787402
	GSI #2	335	79624.5	237.685	0.0042	255	6	1.79104	1.23234	205.411
	GSI #3	447	89872.6	201.057	0.005	255	5	1.11857
	DMSO #1	785	120423	153.405	0.0065	255	5	0.636943
	DMSO #2	883	143529	162.547	0.0062	255	4	0.453001	0.720203	184.136
	DMSO #3	467	110425	236.456	0.0042	255	5	1.07066
	cpd C #1	251	63766.3	254.049	0.0039	255	9	3.58566
	cpd C #2	246	66460.7	270.165	0.0037	255	8	3.25203	3.84158	267.577
	cpd C #3	215	52648.9	244.879	0.0041	255	8	3.72093
	cpd C #4	208	62652.4	301.213	0.0033	255	10	4.80769
