# Supplementary material for: Disrupting Notch signalling by a small molecule inhibiting dihydroorotate dehydrogenase activity
Source: Sci Rep. 2026 Jun 6;16:17538. doi: 10.1038/s41598-026-55679-3 (PMC13242511; doi:10.1038/s41598-026-55679-3)
Supplement: Supplementary file 16 — Supplementary Information 16. [file 41598_2026_55679_MOESM16_ESM.xlsx]

## Sheet: Sheet1
Western blot quantifcation (unsatured western blot band intensities quantified with Fiji).
treatment	timepoint	NOTCH1/ (TMICD)	beta-Actin	normalized (used for plots)	DMSO as reference
DMSO	0	19231.8	20122.1	0.955755	1
DMSO	1	14147.5	23518.7	0.601543	0.62939
DMSO	2	11283	21929.8	0.514506	0.538324
DMSO	4	9676.68	21494.3	0.450196	0.471038
DMSO	6	7271.92	19956.4	0.364391	0.38126
DMSO	8	7082.37	16557.5	0.427744	0.447545
cpd C	0	11149	14183.7	0.786047	1
cpd C	1	9563.56	13046.8	0.733018	0.932538
cpd C	2	5022.22	12954.8	0.387673	0.493193
cpd C	4	5169.61	14881.3	0.347391	0.441946
cpd C	6	6218.32	17188.8	0.361766	0.460234
cpd C	8	4511.88	16312.2	0.276596	0.351882
GSI	0	20583.6	15798	1.30292	1
GSI	1	14235.7	17497	0.813609	0.62445
GSI	2	11993.7	19019.4	0.630602	0.483991
GSI	4	14001	17499.1	0.8001	0.614082
GSI	6	9107.75	11664.7	0.780796	0.599266
GSI	8	9737.56	14105.7	0.69033	0.529833
